# Supplementary material for: Structure, sequon recognition and mechanism of tryptophan C-mannosyltransferase
Source: Nat Chem Biol. 2023 Jan 5;19(5):575–84. doi: 10.1038/s41589-022-01219-9 (PMC10154233; doi:10.1038/s41589-022-01219-9)
Supplement: Source Data Fig. 1 — Unprocessed Tricine–SDS–PAGE, raw data of chromatogram and unprocessed Tricine–SDS–PAGE. [file 41589_2022_1219_MOESM3_ESM.zip]

Archive with 8 entries (7 files):
- Source_Data_Fig1/
- __MACOSX/._Source_Data_Fig1
- Source_Data_Fig1/Fig1b_Extended_Data_Figure_1a_Tricine-SDS-PAGE.jpg
- __MACOSX/Source_Data_Fig1/._Fig1b_Extended_Data_Figure_1a_Tricine-SDS-PAGE.jpg
- Source_Data_Fig1/Fig1d_Tricine-SDS-PAGE.jpg
- __MACOSX/Source_Data_Fig1/._Fig1d_Tricine-SDS-PAGE.jpg
- Source_Data_Fig1/Fig1c_chromatogram.xlsx
- __MACOSX/Source_Data_Fig1/._Fig1c_chromatogram.xlsx
