# Supplementary material for: Structure, sequon recognition and mechanism of tryptophan C-mannosyltransferase
Source: Nat Chem Biol. 2023 Jan 5;19(5):575–84. doi: 10.1038/s41589-022-01219-9 (PMC10154233; doi:10.1038/s41589-022-01219-9)
Supplement: Source Data Fig. 1 — Unprocessed Tricine–SDS–PAGE, raw data of chromatogram and unprocessed Tricine–SDS–PAGE. [file 41589_2022_1219_MOESM3_ESM.zip › Source_Data_Fig1/Fig1c_chromatogram.xlsx]

## Sheet: Sheet1
Time	Relative abundance + CMT (%)	Relative abundance - CMT (%)
5.00422	0	0
5.0109	0	0
5.01772	0	0
5.02489	0	0
5.03177	0	0
5.03871	0	0
5.04567	0	0
5.05269	0	0
5.05957	0	0
5.06658	0	0
5.07368	0	0
5.08067	0	0
5.08764	0	0
5.09464	0	0
5.10163	0	0
5.10799	0	0
5.11434	0	0
5.12069	0	0
5.12701	0	0
5.13331	0	0
5.13961	0	0
5.14593	0.0002723	0
5.15227	0	0
5.15863	0	0
5.16509	0	0
5.17145	0	0
5.17782	0	0
5.184	0	0
5.19014	0	0
5.19632	0	0
5.2025	0	0
5.20864	0	0
5.21478	0	0
5.2209	0.00027477	0
5.22704	0	0
5.23322	0	0
5.23933	0	0
5.24546	0	0
5.25158	0	0
5.25773	0	0
5.26385	0	0
5.26985	0	0
5.27587	0	0
5.28184	0	0
5.28787	0	0
5.29384	0	0
5.29976	0	0
5.30576	0	0
5.3118	0	0
5.31787	0	0
5.32391	0	0
5.32996	0	0
5.33597	0	0
5.342	0	0
5.348	0	0
5.354	0	0
5.35998	0	0
5.36599	0	0
5.372	0	0
5.37801	0	0
5.38402	0	0
5.38999	0	0
5.39606	0	0
5.40205	0	0
5.40806	0	0
5.4141	0	0
5.42009	0	0
5.42608	0	0
5.43212	0	0
5.43805	0	0
5.444	0	0
5.44994	0	0
5.45588	0	0
5.46184	0	0
5.46781	0	0
5.47373	0	0
5.47968	0	0
5.48564	0	0
5.4916	0	0
5.49757	0	0
5.5035	0	0
5.50944	0	0
5.5154	0	0
5.52131	0	0
5.52724	0.00035854	0
5.53313	0	0
5.53898	0	0
5.54486	0	0
5.55074	0	0
5.55663	0	0
5.56252	0	0
5.56839	0	0
5.57428	0	0
5.58014	0	0
5.586	0	0
5.59196	0	0
5.59805	0	0
5.60403	0	0
5.60994	0	0
5.61589	0	0
5.6218	0	0
5.62772	0	0
5.63365	0	0
5.63957	0	0
5.64551	0	0
5.65149	0	0
5.65745	0	0
5.66335	0	0
5.66924	0	0
5.67516	0	0
5.68105	0	0
5.68693	0	0
5.69282	0	0
5.69871	0	0
5.7046	0	0
5.71058	0	0
5.7165	0	0
5.72242	0	0
5.72834	0	0
5.73425	0	0
5.74017	0	0.00057762
5.74608	0	0
5.75201	0	0
5.7579	0	0
5.76379	0	0
5.76969	0	0
5.77562	0	0
5.78149	0	0
5.78739	0	0
5.79336	0	0
5.79923	0	0
5.80508	0	0
5.81097	0	0
5.81683	0	0
5.82271	0	0
5.82858	0	0.00070907
5.83446	0	0
5.8403	0	0
5.84611	0	0
5.852	0	0
5.85788	0	0
5.86372	0	0
5.86985	0	0
5.87576	0	0
5.88166	0	0
5.88755	0	0
5.89345	0	0
5.89935	0	0
5.90523	0	0
5.91111	0	0
5.91699	0	0
5.92289	0	0
5.92878	0	0
5.93465	0	0
5.94053	0	0
5.94646	0	0
5.95236	0	0
5.95825	0	0.00079355
5.96412	0	0
5.97001	0	0
5.97588	0	0
5.98179	0	0
5.98766	0	0
5.99355	0	0
5.99943	0	0
6.00534	0	0
6.01118	0	0
6.01705	0	0
6.02291	0	0
6.02878	0	0
6.03465	0	0
6.04054	0	0
6.04642	0	0
6.05229	0	0
6.05816	0	0
6.06402	0	0
6.06989	0	0
6.07574	0	0
6.08164	0	0
6.0875	0	0
6.09332	0	0
6.09911	0	0
6.10495	0	0
6.11077	0	0
6.11662	0	0
6.12245	0	0
6.12833	0	0
6.13415	0	0
6.13994	0	0
6.14572	0	0
6.15164	0	0
6.15754	0	0
6.1634	0	0
6.1693	0	0
6.17516	0	0
6.18105	0	0
6.18692	0	0
6.19277	0	0
6.19864	0	0
6.20457	0	0
6.21043	0	0
6.21633	0	0
6.22218	0	0
6.22803	0	0
6.23388	0	0
6.23974	0	0.00059405
6.2456	0	0
6.25148	0	0.00058548
6.25732	0	0
6.26317	0	0.000516
6.26906	0	0
6.27492	0	0
6.2808	0	0
6.2867	0	0
6.29251	0	0
6.29839	0	0
6.30425	0	0
6.3101	0	0
6.31599	0	0
6.32189	0	0
6.3277	0	0
6.33356	0	0
6.3394	0	0
6.34521	0	0
6.35104	0	0
6.35686	0	0
6.36269	0	0
6.36849	0	0
6.37427	0	0.00089337
6.38007	0	0
6.3859	0	0
6.39172	0	0
6.39754	0	0
6.40331	0	0
6.40909	0	0
6.41487	0	0
6.42063	0	0
6.42637	0	0
6.43224	0.00036442	0
6.43806	0	0
6.4439	0	0
6.44974	0	0
6.4556	0	0
6.46144	0	0
6.46727	0	0
6.47314	0	0.00069722
6.47898	0	0
6.48481	0	0
6.49064	0	0
6.49649	0	0
6.50234	0	0
6.50819	0	0
6.51405	0	0
6.51985	0	0
6.52567	0	0
6.53148	0	0
6.5373	0	0
6.54313	0	0
6.54894	0	0
6.55479	0	0
6.56061	0	0
6.56644	0	0
6.57226	0	0
6.5781	0	0
6.58395	0	0
6.58976	0	0
6.59557	0	0
6.60139	0	0
6.60718	0	0
6.61301	0	0
6.61884	0	0
6.62465	0	0
6.63045	0	0
6.63623	0	0
6.64201	0	0
6.64777	0	0
6.65357	0	0
6.65936	0	0
6.66515	0	0
6.67096	0	0
6.67672	0	0
6.6825	0	0
6.68827	0	0
6.69404	0	0
6.69984	0	0
6.70557	0	0
6.71128	0	0
6.71713	0	0
6.72295	0	0
6.72876	0	0
6.7346	0	0
6.74043	0	0
6.74626	0	0
6.75207	0	0
6.75792	0	0
6.76378	0	0
6.76961	0	0
6.77545	0	0
6.78126	0	0
6.78708	0	0
6.79292	0	0
6.79876	0	0
6.80463	0	0
6.81042	0	0
6.81623	0	0
6.82202	0	0
6.82783	0	0
6.83364	0	0
6.83944	0	0
6.84523	0	0
6.85105	0	0
6.85689	0	0
6.8627	0	0
6.86849	0	0
6.8743	0	0
6.8801	0	0
6.8859	0	0
6.89172	0	0
6.89751	0	0
6.90328	0	0
6.90907	0	0
6.91486	0	0
6.92065	0	0
6.92648	0	0
6.93227	0	0
6.93803	0	0
6.94379	0	0
6.94959	0	0
6.95535	0	0
6.96111	0	0
6.96685	0	0
6.97258	0	0
6.97833	0	0
6.98409	0	0
6.98981	0	0
6.99561	0	0
7.00145	0	0
7.00728	0	0
7.01306	0	0
7.01889	0	0
7.02469	0	0
7.0305	0	0
7.03631	0	0
7.04211	0	0
7.04794	0	0
7.05373	0	0
7.05953	0	0
7.06532	0	0
7.07114	0	0
7.07694	0	0
7.08274	0	0
7.08853	0	0
7.09431	0	0
7.1001	0	0
7.10593	0	0
7.11172	0	0
7.11756	0	0
7.12333	0	0
7.12909	0	0
7.13489	0	0
7.14067	0	0
7.14648	0	0
7.15227	0	0
7.15807	0	0
7.16384	0	0
7.16963	0	0
7.17538	0	0
7.18117	0	0
7.18697	0	0
7.19274	0	0
7.19855	0	0
7.2043	0	0
7.21006	0	0
7.2158	0	0
7.22158	0	0
7.22731	0	0
7.23303	0	0
7.23879	0	0
7.24452	0	0
7.25026	0	0
7.25598	0	0
7.26177	0	0
7.26747	0	0
7.27314	0	0
7.27894	0	0
7.28474	0	0
7.29053	0	0
7.29633	0	0
7.30214	0	0
7.30796	0	0
7.31375	0	0
7.31953	0	0
7.32534	0	0
7.33114	0	0
7.33693	0	0
7.34269	0	0
7.34849	0	0
7.35428	0	0
7.36008	0	0
7.36587	0	0
7.37167	0	0
7.37744	0	0
7.38323	0	0
7.389	0	0
7.39479	0	0
7.40055	0	0
7.40638	0	0
7.41216	0	0
7.41795	0	0
7.42372	0	0
7.42951	0	0
7.4353	0	0
7.44109	0	0
7.44686	0	0
7.45266	0	0
7.45844	0	0
7.46419	0	0
7.46995	0	0
7.47568	0	0
7.48144	0	0
7.48721	0	0
7.49297	0	0
7.49871	0	0
7.50445	0	0
7.51018	0	0
7.51587	0	0
7.52159	0	0
7.5273	0	0
7.53304	0.00044779	0
7.5388	0	0
7.54453	0	0
7.55023	0	0
7.55591	0	0
7.56167	0	0
7.56745	0	0
7.57321	0	0
7.579	0	0
7.5848	0	0
7.59058	0	0
7.59635	0	0
7.6021	0	0
7.6079	0	0
7.61366	0	0
7.61945	0	0
7.62521	0	0
7.63099	0	0
7.63679	0	0
7.64255	0	0
7.64834	0	0
7.6541	0	0
7.65987	0	0
7.66565	0	0
7.67144	0	0
7.67722	0	0.00059499
7.68304	0	0
7.68886	0	0
7.69464	0	0
7.70043	0	0
7.7062	0	0
7.71195	0	0
7.71774	0	0
7.72349	0	0
7.72925	0	0
7.73501	0	0
7.74075	0	0
7.74653	0	0
7.75232	0	0
7.75804	0	0
7.7638	0	0
7.76957	0	0
7.77532	0	0
7.78107	0	0
7.78681	0	0
7.79254	0	0
7.79827	0	0
7.80398	0	0
7.80971	0	0
7.81539	0	0
7.8211	0	0
7.8268	0	0
7.83249	0	0
7.83819	0	0
7.84396	0	0
7.84973	0	0
7.85551	0	0
7.86127	0	0
7.8671	0	0
7.87289	0	0
7.87866	0	0
7.88443	0	0
7.89025	0	0
7.89605	0	0
7.90183	0	0
7.9076	0	0
7.91341	0	0
7.91917	0	0
7.92496	0.00030252	0
7.93074	0	0
7.93651	0	0
7.9423	0	0
7.9481	0	0
7.9539	0	0
7.95968	0	0
7.96544	0	0
7.97118	0	0
7.97692	0	0
7.98267	0	0
7.98843	0	0
7.99419	0	0
7.99997	0	0
8.00573	0	0
8.01153	0	0
8.01731	0	0
8.02305	0	0
8.02882	0	0
8.03456	0	0
8.04031	0	0
8.04603	0	0
8.05178	0	0
8.05753	0	0
8.06329	0	0
8.06901	0	0
8.07471	0	0.0006902
8.0804	0	0
8.08613	0	0
8.09184	0	0
8.09752	0	0
8.10321	0	0
8.10912	0	0
8.11488	0	0
8.12065	0	0
8.12642	0	0
8.13217	0	0
8.13793	0	0
8.14373	0	0
8.14952	0	0
8.15531	0	0
8.16107	0	0
8.16688	0	0
8.17264	0	0
8.17842	0	0
8.18418	0	0
8.18997	0	0
8.19576	0	0
8.20152	0	0
8.2073	0	0
8.21313	0	0
8.21891	0	0
8.22469	0	0.00054092
8.23045	0	0
8.23623	0	0
8.24198	0	0
8.24773	0.00046415	0
8.25352	0	0
8.25928	0	0
8.26504	0	0
8.27076	0	0
8.2765	0	0
8.28223	0	0
8.288	0	0
8.29376	0	0
8.29953	0	0
8.30528	0	0
8.311	0	0
8.31673	0	0
8.32246	0	0
8.32821	0	0
8.33392	0	0
8.33962	0	0
8.34533	0	0
8.35103	0	0
8.35673	0	0
8.36247	0	0
8.36818	0	0
8.37393	0	0
8.37959	0	0
8.38537	0	0
8.39115	0	0
8.39701	0	0
8.40277	0	0
8.40858	0	0
8.4144	0	0
8.42016	0	0
8.42594	0	0
8.43173	0	0
8.43753	0	0
8.44328	0	0
8.44904	0	0
8.45482	0	0
8.46057	0	0
8.46632	0	0
8.47212	0	0
8.47786	0	0
8.48365	0	0
8.48943	0	0
8.49522	0	0
8.50103	0	0
8.50677	0	0
8.51255	0	0
8.51832	0	0
8.52409	0	0
8.52985	0	0
8.53558	0	0
8.54133	0	0
8.54709	0	0
8.55283	0	0
8.55856	0	0
8.56429	0	0
8.57002	0	0
8.57576	0	0
8.58148	0	0
8.58724	0	0
8.59296	0	0
8.59874	0	0
8.60449	0	0
8.61017	0	0
8.61589	0	0
8.62157	0	0
8.62726	0	0
8.63295	0	0.00058173
8.63866	0	0
8.64435	0	0
8.65006	0	0
8.65575	0	0
8.66142	0	0
8.66718	0	0
8.67294	0	0
8.67871	0	0
8.68448	0	0
8.69021	0	0
8.69599	0	0
8.70174	0	0
8.70748	0	0
8.71326	0	0
8.719	0	0
8.72476	0	0
8.73051	0	0
8.73626	0	0
8.74202	0	0
8.74776	0	0
8.75354	0	0
8.75929	0	0
8.76504	0	0
8.7708	0	0
8.77656	0	0
8.78229	0	0
8.78803	0	0
8.79383	0	0
8.79962	0	0
8.80539	0	0
8.81114	0	0
8.81689	0	0
8.82264	0	0
8.82839	0	0
8.83414	0	0
8.83988	0	0
8.84562	0	0
8.85136	0	0
8.85707	0	0
8.86286	0	0
8.86857	0	0
8.87431	0	0
8.88003	0	0
8.88572	0	0
8.89143	0	0
8.89715	0	0
8.90289	0	0
8.90861	0	0
8.91431	0	0
8.92003	0	0
8.92573	0	0
8.93142	0	0
8.93711	0	0
8.94285	0	0
8.94866	0	0
8.9544	0	0
8.96017	0	0
8.96594	0	0
8.97167	0	0
8.97741	0	0
8.98317	0	0
8.98892	0	0
8.99465	0	0
9.00039	0	0
9.00619	0	0
9.01192	0	0
9.01765	0	0
9.02346	0	0
9.02922	0.00036984	0
9.03495	0	0
9.04069	0	0
9.04642	0	0
9.05216	0	0
9.05791	0	0
9.06366	0	0
9.06943	0	0
9.07516	0	0
9.08086	0	0
9.0866	0	0
9.09233	0	0
9.09806	0	0
9.1038	0	0
9.10957	0.00039592	0
9.11529	0	0
9.12104	0	0
9.12678	0	0
9.13255	0	0
9.1383	0	0
9.14403	0	0
9.14971	0	0
9.15541	0	0
9.16112	0	0
9.16684	0	0
9.17261	0	0
9.17833	0	0
9.18408	0	0
9.1898	0	0
9.19553	0	0
9.20123	0	0
9.20691	0	0
9.21262	0	0
9.2184	0	0
9.22415	0	0
9.22996	0	0
9.23569	0	0
9.24142	0	0
9.24716	0	0
9.25292	0	0
9.25871	0	0
9.26447	0	0
9.27021	0	0
9.27594	0	0
9.2817	0	0
9.28745	0	0
9.29318	0	0
9.29893	0	0
9.30467	0	0
9.31041	0	0
9.31616	0	0
9.32192	0	0
9.32765	0	0
9.33341	0	0
9.33916	0	0
9.3449	0	0
9.35062	0	0
9.35636	0	0
9.36209	0	0
9.3678	0	0
9.37352	0	0
9.37925	0	0
9.38496	0	0
9.39069	0	0
9.39642	0	0
9.40215	0	0
9.40786	0	0
9.41358	0	0
9.41931	0	0
9.425	0	0
9.43071	0.00043474	0
9.43642	0	0
9.44215	0	0
9.44787	0	0
9.45359	0	0
9.4593	0	0
9.46503	0	0
9.47072	0	0
9.47639	0	0
9.48207	0	0
9.48777	0	0
9.49352	0	0
9.49924	0	0
9.50498	0	0
9.51077	0	0
9.51652	0	0
9.52225	0	0
9.52799	0	0
9.53371	0	0
9.53948	0	0
9.54521	0	0
9.55096	0	0
9.5567	0	0
9.56245	0	0
9.56818	0	0
9.5739	0	0
9.57965	0	0
9.58537	0	0
9.5911	0	0
9.59687	0	0
9.60263	0	0
9.60838	0	0
9.61412	0	0
9.61988	0	0
9.62563	0	0
9.63136	0	0
9.63707	0	0
9.64282	0	0
9.64856	0	0
9.65427	0	0
9.65998	0	0
9.6657	0	0
9.67141	0	0
9.67711	0	0
9.68284	0	0
9.68858	0	0
9.69432	0	0
9.70006	0	0
9.70585	0	0
9.71156	0	0
9.71735	0	0
9.7231	0	0
9.7288	0	0
9.73451	0	0
9.74028	0	0
9.74606	0	0
9.75176	0	0
9.75745	0	0
9.76317	0	0
9.76888	0	0
9.77462	0	0
9.78037	0	0
9.78611	0	0
9.79187	0	0
9.79761	0	0
9.80333	0	0
9.80909	0	0
9.81482	0	0
9.82054	0	0
9.8263	0	0
9.83207	0	0
9.83782	0	0
9.84358	0	0
9.84932	0	0
9.85504	0	0
9.86079	0	0
9.86654	0	0
9.87227	0	0
9.87802	0	0
9.88377	0	0
9.88954	0	0
9.89527	0	0
9.90104	0	0
9.90676	0	0
9.91249	0	0
9.91822	0	0
9.92393	0	0
9.92968	0	0.00052039
9.93542	0	0
9.94114	0	0
9.94689	0	0
9.95262	0	0
9.95833	0	0
9.96406	0	0
9.96979	0	0
9.97555	0	0
9.98126	0	0
9.98697	0	0
9.99277	0	0
9.99849	0	0
10.0042	0	0
10.0099	0	0
10.0156	0	0
10.0214	0	0
10.0271	0	0
10.0328	0	0
10.0385	0	0
10.0443	0	0
10.05	0	0
10.0557	0	0
10.0614	0	0
10.0671	0	0
10.0729	0	0
10.0786	0	0
10.0843	0	0
10.09	0	0
10.0957	0	0
10.1015	0	0
10.1072	0	0
10.1129	0	0
10.1187	0	0
10.1244	0	0
10.1301	0	0
10.1359	0	0
10.1416	0	0
10.1473	0	0
10.1531	0	0
10.1588	0	0
10.1646	0	0
10.1703	0	0
10.176	0	0
10.1818	0	0
10.1875	0	0
10.1932	0	0
10.199	0	0
10.2047	0	0
10.2104	0	0
10.2162	0	0
10.2219	0	0
10.2276	0	0
10.2333	0	0
10.239	0	0
10.2447	0	0
10.2504	0	0
10.2562	0	0
10.2619	0	0
10.2676	0	0
10.2733	0	0
10.2791	0	0
10.2849	0	0
10.2906	0	0
10.2964	0	0
10.302	0	0
10.3078	0	0
10.3135	0	0
10.3192	0	0
10.3249	0	0.00060762
10.3306	0	0
10.3364	0	0
10.3421	0	0
10.3478	0	0
10.3535	0	0
10.3592	0	0
10.3649	0	0
10.3706	0	0
10.3763	0	0
10.382	0	0
10.3878	0	0
10.3935	0	0
10.3992	0	0
10.4049	0	0
10.4107	0	0
10.4164	0	0
10.4222	0	0
10.4279	0	0
10.4336	0	0
10.4393	0	0
10.4451	0	0
10.4508	0	0
10.4565	0	0
10.4622	0	0
10.4679	0	0
10.4736	0	0
10.4794	0	0
10.4851	0	0
10.4908	0	0
10.4965	0	0
10.5023	0	0
10.508	0	0
10.5137	0	0
10.5195	0	0
10.5253	0	0
10.531	0	0
10.5368	0	0
10.5426	0	0
10.5483	0	0
10.5541	0	0
10.5599	0	0
10.5656	0	0
10.5714	0	0
10.5772	0	0
10.5829	0	0
10.5887	0	0
10.5945	0	0
10.6002	0	0
10.606	0	0
10.6118	0	0
10.6175	0	0
10.6232	0	0
10.6289	0	0
10.6347	0	0
10.6404	0	0
10.6461	0	0
10.6518	0	0
10.6577	0	0
10.6635	0	0
10.6693	0	0
10.675	0	0
10.6808	0	0
10.6866	0	0
10.6924	0	0
10.6981	0	0
10.7039	0	0
10.7097	0	0
10.7155	0	0
10.7213	0	0
10.7271	0	0
10.7329	0	0
10.7386	0	0
10.7444	0	0
10.7502	0	0
10.7559	0	0
10.7617	0	0
10.7675	0	0
10.7732	0	0
10.779	0	0
10.7848	0	0
10.7905	0	0
10.7963	0	0
10.8021	0	0
10.8078	0	0
10.8136	0	0
10.8194	0	0
10.8251	0	0
10.8309	0	0
10.8367	0	0
10.8424	0	0
10.8482	0	0
10.8539	0	0
10.8597	0	0
10.8654	0	0
10.8712	0	0
10.8769	0	0
10.8826	0	0
10.8883	0	0
10.8941	0	0
10.8998	0	0
10.9055	0	0
10.9112	0	0
10.9169	0	0
10.9226	0	0
10.9284	0	0
10.934	0	0
10.9398	0	0
10.9456	0	0
10.9514	0	0
10.9571	0	0
10.9629	0	0
10.9686	0	0
10.9744	0	0
10.9802	0	0
10.9859	0	0
10.9917	0	0
10.9975	0	0
11.0033	0	0
11.009	0	0
11.0148	0	0
11.0206	0	0
11.0264	0	0
11.0321	0	0
11.0379	0	0
11.0437	0	0
11.0495	0.00044222	0
11.0552	0	0
11.061	0	0
11.0668	0	0
11.0726	0	0
11.0783	0	0
11.0841	0	0
11.0898	0	0
11.0956	0	0
11.1013	0	0
11.1071	0	0
11.1128	0	0
11.1185	0	0
11.1243	0	0
11.13	0	0
11.1358	0	0
11.1415	0	0
11.1472	0	0
11.153	0	0
11.1587	0	0
11.1644	0	0
11.1701	0	0
11.1758	0	0
11.1815	0	0.0007681
11.1872	0	0
11.193	0	0
11.1987	0	0
11.2043	0	0
11.21	0	0
11.2158	0	0
11.2215	0	0
11.2273	0	0
11.233	0	0
11.2388	0	0
11.2446	0	0
11.2504	0	0
11.2561	0	0
11.2619	0	0
11.2677	0	0
11.2735	0	0
11.2792	0	0
11.285	0	0
11.2908	0	0
11.2965	0	0
11.3023	0	0
11.3081	0	0
11.3139	0	0
11.3196	0	0
11.3253	0	0
11.3311	0	0
11.3368	0	0
11.3426	0	0
11.3483	0	0
11.3541	0	0
11.3598	0	0
11.3655	0	0
11.3713	0	0
11.3771	0	0
11.3828	0	0
11.3886	0	0
11.3943	0	0.00043783
11.4001	0	0
11.4058	0	0
11.4115	0	0
11.4173	0	0
11.423	0	0
11.4287	0	0
11.4344	0	0
11.4401	0	0
11.4458	0	0
11.4515	0	0
11.4572	0	0
11.4629	0	0
11.4686	0	0
11.4743	0	0
11.4799	0	0
11.4857	0	0
11.4914	0	0
11.4972	0	0
11.5029	0	0
11.5087	0	0
11.5144	0	0
11.5202	0	0
11.5259	0	0
11.5316	0	0
11.5374	0	0
11.5432	0	0
11.5489	0	0
11.5547	0	0
11.5604	0	0
11.5662	0	0
11.5719	0	0
11.5776	0	0
11.5834	0	0
11.5892	0	0
11.5949	0	0
11.6007	0	0
11.6065	0	0
11.6122	0	0
11.6179	0	0
11.6237	0	0
11.6294	0	0
11.6352	0	0
11.6409	0	0
11.6467	0	0
11.6524	0	0
11.6582	0	0
11.6639	0	0
11.6696	0	0
11.6753	0	0
11.681	0	0
11.6867	0	0
11.6925	0	0
11.6982	0	0
11.7039	0	0
11.7097	0	0.00060571
11.7153	0	0
11.721	0	0
11.7267	0	0
11.7324	0	0
11.738	0	0
11.7437	0	0.00059941
11.7494	0	0
11.7552	0	0
11.7609	0	0
11.7667	0	0
11.7725	0	0
11.7782	0	0
11.784	0	0
11.7897	0	0
11.7955	0	0
11.8013	0	0
11.807	0	0
11.8128	0	0.00069529
11.8185	0	0
11.8242	0	0
11.83	0	0
11.8357	0	0
11.8414	0	0
11.8472	0	0
11.8529	0	0
11.8587	0	0.00090139
11.8644	0	0
11.8701	0	0
11.8759	0	0
11.8816	0	0
11.8874	0	0
11.8931	0	0
11.8989	0	0
11.9046	0	0
11.9104	0	0
11.9161	0	0
11.9219	0	0
11.9276	0	0
11.9333	0	0
11.9391	0	0
11.9448	0	0
11.9506	0	0
11.9563	0	0
11.9621	0	0
11.9677	0	0
11.9735	0	0
11.9792	0	0
11.9849	0	0
11.9906	0	0
11.9963	0	0
12.002	0	0
12.0077	0	0
12.0135	0	0
12.0193	0	0
12.025	0	0
12.0308	0	0
12.0365	0	0
12.0423	0	0
12.0481	0	0
12.0538	0	0
12.0596	0	0
12.0653	0	0
12.0711	0	0
12.0768	0	0
12.0825	0	0
12.0883	0	0
12.094	0	0
12.0998	0	0
12.1055	0	0
12.1113	0	0
12.117	0	0
12.1227	0	0
12.1284	0	0
12.1342	0	0
12.1399	0	0
12.1457	0	0
12.1514	0	0
12.1572	0	0
12.1629	0	0
12.1687	0	0
12.1744	0	0
12.1802	0	0
12.1859	0	0
12.1916	0	0
12.1974	0	0
12.2031	0	0
12.2089	0	0
12.2146	0	0
12.2204	0	0
12.2261	0	0
12.2318	0	0
12.2375	0	0
12.2432	0	0
12.2489	0	0
12.2546	0	0
12.2603	0	0
12.266	0	0
12.2717	0	0
12.2774	0	0
12.2832	0	0
12.2889	0	0
12.2947	0	0
12.3004	0	0
12.3062	0	0
12.3119	0	0
12.3177	0	0
12.3235	0	0
12.3292	0	0
12.3349	0	0
12.3407	0	0
12.3465	0	0
12.3522	0	0
12.358	0	0
12.3637	0	0
12.3695	0	0
12.3752	0	0
12.381	0	0
12.3867	0	0
12.3924	0	0
12.3982	0	0
12.404	0	0
12.4098	0	0
12.4155	0.00038763	0
12.4213	0	0
12.427	0	0
12.4327	0	0
12.4385	0	0
12.4442	0	0
12.45	0	0
12.4557	0	0
12.4614	0	0
12.4671	0	0
12.4729	0	0
12.4786	0	0
12.4843	0	0
12.4901	0	0
12.4958	0	0
12.5016	0	0
12.5073	0	0
12.5131	0	0
12.5188	0	0
12.5246	0	0
12.5303	0	0
12.5359	0	0
12.5416	0	0
12.5474	0	0
12.553	0	0
12.5588	0	0
12.5645	0	0
12.5703	0	0
12.576	0	0
12.5818	0	0
12.5876	0	0
12.5933	0	0
12.5991	0	0
12.6049	0	0
12.6106	0	0
12.6164	0	0
12.6222	0	0
12.6279	0	0
12.6337	0	0
12.6395	0	0
12.6452	0	0
12.651	0	0
12.6567	0	0
12.6625	0	0
12.6683	0	0
12.674	0	0
12.6798	0	0
12.6855	0	0
12.6913	0	0
12.697	0	0
12.7028	0	0
12.7085	0	0
12.7142	0	0
12.72	0	0
12.7258	0	0
12.7315	0	0
12.7373	0	0
12.743	0	0
12.7488	0	0
12.7545	0	0
12.7602	0	0
12.766	0	0
12.7717	0	0
12.7775	0	0
12.7832	0	0
12.789	0	0
12.7947	0	0
12.8004	0	0
12.8061	0	0
12.8119	0	0
12.8176	0	0
12.8233	0	0
12.829	0	0
12.8348	0	0
12.8406	0	0
12.8464	0	0
12.8522	0	0
12.8579	0	0
12.8637	0	0
12.8695	0	0
12.8753	0	0
12.8811	0	0
12.8869	0	0
12.8926	0	0
12.8984	0.00030066	0
12.9042	0	0
12.91	0	0
12.9158	0	0
12.9215	0	0
12.9273	0	0
12.9331	0	0
12.9389	0	0
12.9446	0	0
12.9505	0	0
12.9562	0	0
12.962	0	0
12.9678	0	0
12.9736	0	0
12.9794	0	0
12.9852	0	0
12.9909	0	0
12.9967	0	0
13.0025	0	0
13.0082	0	0
13.014	0	0
13.0198	0	0
13.0255	0	0
13.0313	0	0
13.0371	0	0
13.0429	0	0
13.0486	0	0
13.0544	0	0
13.0602	0	0
13.066	0	0
13.0717	0	0
13.0775	0	0
13.0832	0	0
13.0889	0	0
13.0947	0	0
13.1005	0	0
13.1062	0	0
13.112	0	0
13.1177	0	0
13.1235	0	0
13.1293	0	0
13.1351	0	0
13.1409	0	0
13.1467	0	0
13.1525	0	0
13.1583	0	0
13.1641	0	0
13.1699	0.00029673	0
13.1757	0	0
13.1814	0	0
13.1872	0	0
13.193	0	0
13.1988	0	0
13.2046	0	0
13.2104	0	0
13.2162	0	0
13.222	0	0
13.2278	0	0
13.2336	0	0
13.2393	0	0
13.2452	0	0
13.2509	0	0
13.2567	0	0
13.2625	0	0
13.2683	0	0
13.2741	0	0
13.2799	0	0
13.2857	0	0
13.2915	0	0
13.2973	0	0
13.303	0	0
13.3088	0	0
13.3146	0	0
13.3204	0	0
13.3262	0	0
13.3319	0	0
13.3377	0	0
13.3435	0	0
13.3493	0	0
13.3551	0	0
13.3609	0	0
13.3666	0	0
13.3724	0	0
13.3782	0	0
13.3839	0	0
13.3897	0	0
13.3955	0	0
13.4012	0	0
13.407	0	0
13.4128	0	0
13.4185	0	0
13.4243	0	0
13.43	0	0
13.4358	0	0
13.4415	0	0
13.4473	0	0
13.453	0	0
13.4588	0	0
13.4646	0	0
13.4704	0	0
13.4762	0	0
13.482	0	0
13.4877	0	0
13.4935	0	0
13.4993	0	0
13.5052	0	0
13.5109	0	0
13.5167	0	0
13.5225	0	0
13.5283	0	0
13.5341	0	0
13.5399	0	0
13.5457	0	0
13.5515	0	0
13.5573	0	0
13.5631	0	0
13.5689	0	0
13.5747	0	0
13.5804	0	0
13.5862	0	0
13.592	0	0
13.5977	0	0
13.6035	0	0
13.6093	0	0
13.615	0.00036394	0
13.6208	0	0
13.6266	0	0
13.6324	0	0
13.6382	0	0
13.644	0	0
13.6498	0	0
13.6556	0	0
13.6614	0	0
13.6671	0	0
13.673	0	0
13.6787	0	0
13.6845	0	0
13.6903	0	0
13.6961	0	0
13.7019	0	0
13.7077	0	0
13.7134	0	0
13.7192	0	0
13.725	0	0
13.7308	0	0
13.7365	0	0
13.7423	0	0
13.7481	0	0
13.7539	0	0
13.7596	0	0
13.7654	0	0
13.7712	0	0
13.777	0	0
13.7827	0	0
13.7885	0	0
13.7943	0	0
13.8	0	0
13.8058	0	0
13.8115	0	0
13.8173	0	0
13.8231	0	0
13.8289	0	0
13.8347	0	0
13.8405	0	0
13.8463	0	0
13.8521	0	0
13.8578	0	0
13.8637	0	0
13.8695	0	0
13.8753	0	0
13.8811	0	0
13.8869	0	0
13.8926	0	0
13.8984	0	0
13.9043	0	0
13.9101	0	0
13.9159	0	0
13.9216	0	0
13.9274	0	0
13.9332	0	0
13.939	0	0
13.9448	0	0
13.9506	0	0
13.9564	0	0
13.9621	0	0
13.9679	0	0
13.9737	0	0
13.9795	0	0
13.9853	0	0
13.9911	0	0
13.9969	0	0
14.0027	0	0
14.0085	0	0
14.0143	0	0
14.02	0	0
14.0258	0	0
14.0316	0	0
14.0374	0	0
14.0432	0	0
14.049	0	0
14.0548	0	0
14.0605	0	0
14.0663	0	0
14.0721	0	0
14.0779	0	0
14.0837	0	0
14.0894	0	0
14.0952	0	0
14.101	0	0
14.1068	0	0
14.1125	0	0
14.1183	0	0
14.1241	0	0
14.1299	0	0
14.1357	0	0.00051661
14.1414	0	0
14.1472	0	0
14.153	0	0
14.1588	0	0
14.1645	0	0
14.1703	0	0
14.1761	0	0
14.1818	0	0
14.1876	0	0
14.1934	0	0
14.1991	0	0
14.2049	0	0
14.2106	0	0
14.2165	0	0
14.2223	0	0
14.2281	0	0
14.2339	0	0
14.2397	0	0
14.2455	0	0
14.2513	0	0
14.2572	0	0
14.263	0	0
14.2688	0	0
14.2745	0	0
14.2804	0	0
14.2862	0	0
14.292	0	0
14.2978	0	0
14.3036	0	0
14.3094	0	0
14.3152	0	0
14.321	0	0
14.3268	0	0
14.3326	0	0
14.3384	0	0
14.3442	0	0
14.35	0	0
14.3558	0	0
14.3616	0	0
14.3674	0	0
14.3733	0	0
14.3791	0	0
14.3849	0	0
14.3907	0	0
14.3965	0	0
14.4023	0	0
14.408	0.00030939	0
14.4139	0	0
14.4196	0	0
14.4254	0	0
14.4312	0	0
14.437	0	0
14.4428	0	0
14.4486	0	0
14.4544	0	0
14.4602	0	0
14.466	0	0
14.4718	0	0
14.4776	0	0
14.4833	0	0
14.4891	0	0
14.4949	0	0
14.5007	0	0
14.5065	0	0
14.5123	0	0
14.518	0	0
14.5238	0	0
14.5296	0	0
14.5353	0	0
14.5411	0	0
14.5469	0	0
14.5527	0	0
14.5584	0	0
14.5642	0	0
14.5699	0	0
14.5757	0	0
14.5814	0	0
14.5872	0	0
14.593	0	0
14.5987	0	0
14.6044	0	0
14.6102	0	0
14.6159	0	0
14.6217	0	0
14.6274	0	0
14.6332	0	0
14.6389	0	0
14.6447	0	0
14.6505	0	0
14.6562	0	0
14.662	0	0
14.6678	0	0
14.6736	0	0
14.6794	0	0
14.6852	0	0
14.6909	0	0
14.6968	0	0
14.7026	0	0
14.7083	0	0
14.7142	0	0
14.7199	0	0
14.7257	0	0
14.7315	0	0
14.7373	0	0
14.743	0	0
14.7488	0	0
14.7546	0	0
14.7604	0	0
14.7661	0	0
14.772	0	0
14.7777	0	0
14.7835	0	0
14.7893	0	0
14.7951	0	0
14.8009	0	0
14.8067	0	0
14.8125	0	0
14.8183	0	0
14.8241	0	0
14.8298	0	0
14.8356	0	0
14.8414	0	0
14.8472	0	0
14.853	0	0
14.8588	0	0
14.8646	0	0
14.8704	0	0
14.8762	0	0
14.882	0	0
14.8878	0	0
14.8936	0	0
14.8993	0	0
14.9051	0	0
14.9109	0	0
14.9167	0	0
14.9225	0	0
14.9283	0	0
14.9341	0	0
14.9399	0	0
14.9457	0	0
14.9514	0	0
14.9572	0	0
14.963	0	0
14.9688	0	0
14.9747	0	0
14.9805	0	0
14.9863	0	0
14.9921	0	0
14.9979	0	0
15.0037	0	0
15.0095	0	0
15.0152	0	0
15.021	0	0
15.0268	0	0
15.0326	0	0
15.0383	0	0
15.0441	0	0
15.0498	0	0
15.0556	0	0
15.0614	0	0
15.0672	0	0
15.073	0	0
15.0788	0	0
15.0846	0	0
15.0903	0	0
15.0961	0	0
15.1019	0	0
15.1076	0	0
15.1137	0.00030743	0
15.1195	0	0
15.1253	0	0
15.1312	0.00064643	0
15.137	0.00034034	0
15.1428	0	0
15.1486	0	0
15.1543	0	0
15.1601	0	0
15.166	0	0
15.1718	0	0
15.1776	0.00038284	0
15.1833	0	0
15.1891	0	0
15.1949	0	0
15.2007	0	0
15.2065	0	0
15.2123	0	0
15.2181	0	0
15.2239	0	0
15.2297	0	0
15.2355	0	0
15.2413	0	0
15.2471	0	0
15.2528	0	0
15.2586	0	0
15.2644	0	0
15.2702	0	0
15.276	0	0
15.2818	0	0
15.2876	0	0
15.2934	0	0
15.2991	0.0005686	0
15.3049	0	0
15.3107	0	0
15.3165	0	0
15.3223	0	0
15.3281	0	0
15.3339	0	0
15.3397	0	0
15.3455	0	0
15.3513	0	0
15.3571	0	0
15.3629	0	0
15.3687	0	0
15.3745	0	0
15.3803	0	0
15.3861	0	0
15.3919	0	0
15.3977	0	0
15.4034	0	0
15.4092	0	0
15.415	0	0
15.4208	0	0
15.4266	0	0
15.4324	0	0
15.4381	0	0
15.4439	0	0
15.4497	0	0
15.4555	0	0
15.4613	0	0
15.4671	0	0
15.4729	0	0
15.4787	0	0
15.4844	0	0
15.4902	0	0
15.496	0	0
15.5018	0	0
15.5076	0	0
15.5134	0	0
15.5192	0	0
15.525	0	0
15.5308	0	0
15.5366	0	0
15.5424	0	0
15.5481	0	0
15.5539	0	0
15.5597	0	0
15.5655	0	0
15.5713	0	0
15.577	0	0
15.5828	0	0
15.5886	0	0
15.5943	0	0
15.6001	0	0
15.6059	0	0
15.6117	0	0
15.6174	0	0
15.6232	0	0
15.629	0	0
15.6348	0	0
15.6406	0	0
15.6464	0	0
15.6522	0	0
15.658	0	0
15.6638	0	0
15.6696	0	0
15.6754	0	0
15.6812	0	0
15.687	0	0
15.6928	0	0
15.6986	0	0
15.7044	0	0
15.7102	0	0
15.7159	0	0
15.7217	0	0
15.7275	0	0
15.7333	0	0
15.739	0	0
15.7448	0	0
15.7506	0	0
15.7564	0	0
15.7622	0.00033658	0
15.768	0	0
15.7738	0	0
15.7796	0	0
15.7853	0	0
15.7911	0	0
15.7969	0	0
15.8027	0	0
15.8085	0	0
15.8143	0	0
15.82	0	0
15.8258	0	0
15.8316	0	0
15.8374	0	0
15.8432	0	0
15.849	0	0
15.8549	0	0
15.8607	0	0
15.8664	0	0
15.8722	0	0
15.8781	0	0
15.8839	0	0
15.8896	0	0
15.8954	0	0
15.9012	0	0
15.907	0	0
15.9129	0	0
15.9187	0	0
15.9245	0	0
15.9303	0	0
15.9361	0	0
15.9419	0	0
15.9477	0	0
15.9535	0	0
15.9593	0	0
15.9651	0	0
15.9709	0	0
15.9767	0	0
15.9825	0	0
15.9883	0	0
15.9942	0	0
16	0	0
16.0058	0	0
16.0116	0	0
16.0174	0	0
16.0232	0	0
16.029	0	0
16.0348	0	0
16.0406	0	0
16.0464	0	0
16.0522	0	0.0006001
16.058	0	0
16.0638	0	0
16.0696	0	0
16.0754	0	0
16.0811	0	0
16.0869	0	0
16.0927	0	0
16.0985	0	0
16.1043	0	0
16.11	0	0
16.1158	0	0
16.1216	0.00122001	0
16.1274	0.00094867	0
16.1332	0.0003718	0
16.139	0.00153307	0
16.1448	0.0014812	0
16.1505	0.00148488	0
16.1563	0	0
16.1621	0.00138405	0
16.1679	0.00044101	0
16.1737	0	0
16.1795	0.00061394	0
16.1853	0	0
16.191	0.00136826	0.00067944
16.1968	0	0
16.2026	0.00058859	0.00067378
16.2084	0.00108261	0.00094651
16.2142	0	0
16.22	0.00036203	0.00078635
16.2259	0	0
16.2317	0	0
16.2375	0	0
16.2433	0.00044337	0
16.2491	0	0
16.2548	0	0
16.2606	0	0
16.2664	0	0
16.2722	0	0
16.278	0	0.00058208
16.2837	0	0
16.2895	0	0
16.2953	0	0
16.3011	0	0
16.3069	0.0004541	0
16.3127	0	0
16.3185	0	0
16.3243	0	0
16.3301	0	0
16.3359	0	0
16.3417	0	0
16.3475	0	0
16.3533	0	0
16.3591	0	0
16.3648	0	0
16.3706	0	0
16.3765	0	0
16.3822	0	0
16.388	0	0
16.3938	0	0
16.3996	0	0
16.4054	0	0
16.4112	0	0
16.417	0	0
16.4228	0	0
16.4286	0	0
16.4344	0	0
16.4402	0	0
16.4459	0	0
16.4518	0	0
16.4575	0	0
16.4633	0	0
16.4691	0	0
16.4749	0	0
16.4807	0	0
16.4865	0	0
16.4923	0	0
16.4981	0	0
16.5039	0	0
16.5096	0	0
16.5154	0	0
16.5213	0	0
16.5271	0	0
16.5329	0	0
16.5386	0	0
16.5445	0	0
16.5504	0	0
16.5562	0	0
16.562	0	0
16.5678	0	0.00062356
16.5736	0	0
16.5795	0	0
[truncated: 3,715 more rows]
