# Supplementary material for: Structure, sequon recognition and mechanism of tryptophan C-mannosyltransferase
Source: Nat Chem Biol. 2023 Jan 5;19(5):575–84. doi: 10.1038/s41589-022-01219-9 (PMC10154233; doi:10.1038/s41589-022-01219-9)
Supplement: Source Data Fig. 4 — Raw data used to generate the graph. [file 41589_2022_1219_MOESM4_ESM.zip]

Archive with 4 entries (3 files):
- Source_Data_Fig4/
- __MACOSX/._Source_Data_Fig4
- Source_Data_Fig4/Fig4_graph.xlsx
- __MACOSX/Source_Data_Fig4/._Fig4_graph.xlsx
