# Supplementary material for: Structure, sequon recognition and mechanism of tryptophan C-mannosyltransferase
Source: Nat Chem Biol. 2023 Jan 5;19(5):575–84. doi: 10.1038/s41589-022-01219-9 (PMC10154233; doi:10.1038/s41589-022-01219-9)
Supplement: Source Data Fig. 4 — Raw data used to generate the graph. [file 41589_2022_1219_MOESM4_ESM.zip › Source_Data_Fig4/Fig4_graph.xlsx]

## Sheet: Sheet1
CeDPY19 mutant		% C-mannosylation
	Repeat	1	2	3	4	5	6	7	8	9	10
null		0	0	0	0	0	0	0	0	0	0
WT		93.29	94.62	93.31	95.56	92.34	99.3	93.27	95	95	95.46
R69A		95.45	98	96
R69K		91.65	98.1	94.51
E71A		0.43	0.06	0.09
E71D		80.79	79
E71L		0.73	0.03	0.07
E71M		1.8	0	0.28
E71Q		0.07	0.58	0.09
Y75A		93.22	96.37	95
Y75F		88.82	97	90
R211A		0.05	0.11	1
E220A		0.01	0.01	0.19
E220Q		0.01	0.05	2.24
Q263A		84.92	98.58	87
F264A		27.91	29.77
F264M		57.23	69.85	66.7
E400A		38.06	29.63	44.15
E400Q		55.31	46.94
F401A		42.69	48.87
F401Y		98.83	98.49	96.93
R471A		0.09	1.32	0.24
R471Q		0.2	0.09	0.13
L472F		92.22	86.69	90
K473A		9.05	9.66	9
K473T		37.49	30.61	30.77
K473R		46.05	41
L474Y		1.28	2.22	1.25
H577A		63.68	76.41	74.16
H577N		78.4	83.98	73.37
H577Q		85.63	80.43	88.7
