# Supplementary material for: Structure, sequon recognition and mechanism of tryptophan C-mannosyltransferase
Source: Nat Chem Biol. 2023 Jan 5;19(5):575–84. doi: 10.1038/s41589-022-01219-9 (PMC10154233; doi:10.1038/s41589-022-01219-9)
Supplement: Source Data Extended Data Fig. 1 — Unprocessed Tricine–SDS–PAGE. The same gel was used to generate Fig. 1b. Raw data of the chromatogram. [file 41589_2022_1219_MOESM5_ESM.zip]

Archive with 10 entries (9 files):
- Source_Data_Extended_Data_Figure_1/
- __MACOSX/._Source_Data_Extended_Data_Figure_1
- Source_Data_Extended_Data_Figure_1/Extended_Data_Figure_1b_left_chromatogram_Dol25-P-Glc.xlsx
- __MACOSX/Source_Data_Extended_Data_Figure_1/._Extended_Data_Figure_1b_left_chromatogram_Dol25-P-Glc.xlsx
- Source_Data_Extended_Data_Figure_1/Extended_Data_Figure_1b_right_chromatogram_WEHI1886494.xlsx
- __MACOSX/Source_Data_Extended_Data_Figure_1/._Extended_Data_Figure_1b_right_chromatogram_WEHI1886494.xlsx
- Source_Data_Extended_Data_Figure_1/.DS_Store
- __MACOSX/Source_Data_Extended_Data_Figure_1/._.DS_Store
- Source_Data_Extended_Data_Figure_1/Extended_Data_Figure_1b_middle_chromatogram_CMT2-Fab.xlsx
- __MACOSX/Source_Data_Extended_Data_Figure_1/._Extended_Data_Figure_1b_middle_chromatogram_CMT2-Fab.xlsx
