# Supplementary material for: Structure, sequon recognition and mechanism of tryptophan C-mannosyltransferase
Source: Nat Chem Biol. 2023 Jan 5;19(5):575–84. doi: 10.1038/s41589-022-01219-9 (PMC10154233; doi:10.1038/s41589-022-01219-9)
Supplement: Source Data Extended Data Fig. 1 — Unprocessed Tricine–SDS–PAGE. The same gel was used to generate Fig. 1b. Raw data of the chromatogram. [file 41589_2022_1219_MOESM5_ESM.zip › Source_Data_Extended_Data_Figure_1/Extended_Data_Figure_1b_left_chromatogram_Dol25-P-Glc.xlsx]

## Sheet: Sheet1
Time	Relative abundance
5.00422	0
5.0109	0
5.01772	0
5.02489	0
5.03177	0
5.03871	0
5.04567	0
5.05269	0
5.05957	0
5.06658	0
5.07368	0
5.08067	0
5.08764	0
5.09464	0
5.10163	0
5.10799	0
5.11434	0
5.12069	0
5.12701	0
5.13331	0
5.13961	0
5.14593	0
5.15227	0.00034653
5.15863	0.00035759
5.16509	0
5.17145	0
5.17782	0
5.184	0
5.19014	0
5.19632	0
5.2025	0
5.20864	0
5.21478	0
5.2209	0
5.22704	0
5.23322	0
5.23933	0
5.24546	0
5.25158	0
5.25773	0
5.26385	0
5.26985	0
5.27587	0
5.28184	0
5.28787	0
5.29384	0
5.29976	0
5.30576	0
5.3118	0
5.31787	0.00027712
5.32391	0
5.32996	0
5.33597	0
5.342	0
5.348	0
5.354	0
5.35998	0
5.36599	0
5.372	0
5.37801	0
5.38402	0
5.38999	0
5.39606	0
5.40205	0
5.40806	0
5.4141	0
5.42009	0
5.42608	0
5.43212	0
5.43805	0
5.444	0
5.44994	0
5.45588	0
5.46184	0
5.46781	0
5.47373	0
5.47968	0
5.48564	0
5.4916	0
5.49757	0
5.5035	0
5.50944	0
5.5154	0
5.52131	0
5.52724	0
5.53313	0
5.53898	0
5.54486	0
5.55074	0
5.55663	0
5.56252	0
5.56839	0
5.57428	0
5.58014	0
5.586	0
5.59196	0
5.59805	0
5.60403	0
5.60994	0.00031307
5.61589	0
5.6218	0
5.62772	0
5.63365	0
5.63957	0
5.64551	0
5.65149	0
5.65745	0
5.66335	0
5.66924	0
5.67516	0
5.68105	0
5.68693	0
5.69282	0
5.69871	0
5.7046	0
5.71058	0
5.7165	0
5.72242	0
5.72834	0
5.73425	0
5.74017	0
5.74608	0
5.75201	0
5.7579	0
5.76379	0
5.76969	0
5.77562	0
5.78149	0
5.78739	0
5.79336	0
5.79923	0
5.80508	0
5.81097	0
5.81683	0
5.82271	0
5.82858	0
5.83446	0
5.8403	0
5.84611	0
5.852	0
5.85788	0
5.86372	0
5.86985	0
5.87576	0
5.88166	0
5.88755	0
5.89345	0
5.89935	0
5.90523	0
5.91111	0
5.91699	0
5.92289	0
5.92878	0
5.93465	0
5.94053	0
5.94646	0
5.95236	0
5.95825	0
5.96412	0
5.97001	0
5.97588	0
5.98179	0
5.98766	0
5.99355	0
5.99943	0
6.00534	0
6.01118	0
6.01705	0
6.02291	0
6.02878	0
6.03465	0
6.04054	0
6.04642	0
6.05229	0
6.05816	0
6.06402	0
6.06989	0
6.07574	0
6.08164	0
6.0875	0
6.09332	0
6.09911	0
6.10495	0
6.11077	0
6.11662	0
6.12245	0
6.12833	0
6.13415	0
6.13994	0
6.14572	0
6.15164	0
6.15754	0
6.1634	0
6.1693	0
6.17516	0
6.18105	0
6.18692	0
6.19277	0
6.19864	0
6.20457	0
6.21043	0
6.21633	0
6.22218	0
6.22803	0
6.23388	0
6.23974	0
6.2456	0
6.25148	0
6.25732	0.00029657
6.26317	0
6.26906	0
6.27492	0
6.2808	0
6.2867	0
6.29251	0
6.29839	0
6.30425	0
6.3101	0
6.31599	0
6.32189	0
6.3277	0
6.33356	0
6.3394	0
6.34521	0
6.35104	0
6.35686	0
6.36269	0
6.36849	0
6.37427	0
6.38007	0
6.3859	0
6.39172	0
6.39754	0
6.40331	0
6.40909	0
6.41487	0
6.42063	0
6.42637	0
6.43224	0
6.43806	0
6.4439	0
6.44974	0
6.4556	0
6.46144	0
6.46727	0
6.47314	0
6.47898	0
6.48481	0
6.49064	0
6.49649	0
6.50234	0
6.50819	0
6.51405	0
6.51985	0
6.52567	0
6.53148	0
6.5373	0
6.54313	0
6.54894	0
6.55479	0
6.56061	0
6.56644	0
6.57226	0
6.5781	0
6.58395	0
6.58976	0
6.59557	0
6.60139	0
6.60718	0
6.61301	0
6.61884	0
6.62465	0
6.63045	0
6.63623	0
6.64201	0
6.64777	0
6.65357	0
6.65936	0
6.66515	0
6.67096	0
6.67672	0
6.6825	0
6.68827	0
6.69404	0
6.69984	0
6.70557	0
6.71128	0
6.71713	0
6.72295	0
6.72876	0
6.7346	0
6.74043	0
6.74626	0
6.75207	0
6.75792	0
6.76378	0
6.76961	0
6.77545	0
6.78126	0
6.78708	0
6.79292	0
6.79876	0
6.80463	0
6.81042	0
6.81623	0
6.82202	0
6.82783	0
6.83364	0
6.83944	0
6.84523	0
6.85105	0
6.85689	0
6.8627	0
6.86849	0
6.8743	0
6.8801	0
6.8859	0
6.89172	0
6.89751	0
6.90328	0
6.90907	0
6.91486	0
6.92065	0
6.92648	0
6.93227	0
6.93803	0
6.94379	0
6.94959	0
6.95535	0
6.96111	0
6.96685	0
6.97258	0
6.97833	0
6.98409	0
6.98981	0
6.99561	0
7.00145	0
7.00728	0
7.01306	0
7.01889	0
7.02469	0
7.0305	0
7.03631	0
7.04211	0
7.04794	0
7.05373	0
7.05953	0
7.06532	0
7.07114	0
7.07694	0
7.08274	0
7.08853	0
7.09431	0
7.1001	0
7.10593	0
7.11172	0
7.11756	0
7.12333	0
7.12909	0
7.13489	0
7.14067	0
7.14648	0
7.15227	0
7.15807	0
7.16384	0
7.16963	0
7.17538	0
7.18117	0
7.18697	0
7.19274	0
7.19855	0
7.2043	0
7.21006	0
7.2158	0
7.22158	0
7.22731	0
7.23303	0
7.23879	0
7.24452	0
7.25026	0
7.25598	0
7.26177	0
7.26747	0.00039517
7.27314	0
7.27894	0
7.28474	0
7.29053	0
7.29633	0
7.30214	0
7.30796	0
7.31375	0
7.31953	0
7.32534	0
7.33114	0
7.33693	0
7.34269	0
7.34849	0
7.35428	0
7.36008	0
7.36587	0
7.37167	0
7.37744	0
7.38323	0
7.389	0
7.39479	0
7.40055	0
7.40638	0
7.41216	0
7.41795	0
7.42372	0
7.42951	0
7.4353	0
7.44109	0
7.44686	0
7.45266	0
7.45844	0
7.46419	0
7.46995	0
7.47568	0
7.48144	0
7.48721	0
7.49297	0
7.49871	0
7.50445	0
7.51018	0
7.51587	0
7.52159	0
7.5273	0
7.53304	0
7.5388	0
7.54453	0
7.55023	0
7.55591	0
7.56167	0
7.56745	0
7.57321	0.00032166
7.579	0
7.5848	0
7.59058	0
7.59635	0
7.6021	0
7.6079	0
7.61366	0
7.61945	0
7.62521	0
7.63099	0
7.63679	0
7.64255	0
7.64834	0
7.6541	0
7.65987	0
7.66565	0
7.67144	0
7.67722	0
7.68304	0
7.68886	0
7.69464	0
7.70043	0
7.7062	0.0004056
7.71195	0
7.71774	0
7.72349	0
7.72925	0
7.73501	0
7.74075	0
7.74653	0
7.75232	0
7.75804	0
7.7638	0
7.76957	0
7.77532	0
7.78107	0
7.78681	0
7.79254	0
7.79827	0
7.80398	0
7.80971	0
7.81539	0
7.8211	0
7.8268	0
7.83249	0
7.83819	0
7.84396	0
7.84973	0
7.85551	0
7.86127	0
7.8671	0
7.87289	0
7.87866	0
7.88443	0
7.89025	0
7.89605	0
7.90183	0
7.9076	0
7.91341	0
7.91917	0
7.92496	0
7.93074	0
7.93651	0
7.9423	0
7.9481	0
7.9539	0
7.95968	0
7.96544	0
7.97118	0
7.97692	0
7.98267	0
7.98843	0
7.99419	0
7.99997	0
8.00573	0
8.01153	0
8.01731	0
8.02305	0
8.02882	0
8.03456	0
8.04031	0
8.04603	0
8.05178	0
8.05753	0
8.06329	0
8.06901	0
8.07471	0
8.0804	0
8.08613	0
8.09184	0
8.09752	0
8.10321	0
8.10912	0
8.11488	0
8.12065	0
8.12642	0
8.13217	0
8.13793	0
8.14373	0
8.14952	0
8.15531	0
8.16107	0
8.16688	0
8.17264	0
8.17842	0
8.18418	0
8.18997	0
8.19576	0
8.20152	0
8.2073	0
8.21313	0
8.21891	0
8.22469	0
8.23045	0
8.23623	0
8.24198	0
8.24773	0
8.25352	0
8.25928	0
8.26504	0
8.27076	0
8.2765	0
8.28223	0
8.288	0
8.29376	0
8.29953	0
8.30528	0
8.311	0
8.31673	0
8.32246	0
8.32821	0
8.33392	0
8.33962	0
8.34533	0
8.35103	0
8.35673	0
8.36247	0
8.36818	0
8.37393	0
8.37959	0
8.38537	0
8.39115	0
8.39701	0
8.40277	0
8.40858	0
8.4144	0
8.42016	0
8.42594	0
8.43173	0
8.43753	0
8.44328	0
8.44904	0
8.45482	0
8.46057	0
8.46632	0
8.47212	0
8.47786	0
8.48365	0
8.48943	0
8.49522	0
8.50103	0
8.50677	0
8.51255	0
8.51832	0
8.52409	0
8.52985	0
8.53558	0
8.54133	0
8.54709	0
8.55283	0
8.55856	0
8.56429	0
8.57002	0
8.57576	0
8.58148	0
8.58724	0
8.59296	0
8.59874	0
8.60449	0
8.61017	0
8.61589	0
8.62157	0
8.62726	0
8.63295	0
8.63866	0
8.64435	0
8.65006	0
8.65575	0
8.66142	0
8.66718	0
8.67294	0
8.67871	0
8.68448	0
8.69021	0
8.69599	0
8.70174	0
8.70748	0
8.71326	0
8.719	0
8.72476	0
8.73051	0
8.73626	0
8.74202	0
8.74776	0
8.75354	0
8.75929	0
8.76504	0
8.7708	0
8.77656	0
8.78229	0
8.78803	0
8.79383	0
8.79962	0
8.80539	0
8.81114	0
8.81689	0
8.82264	0
8.82839	0
8.83414	0
8.83988	0
8.84562	0
8.85136	0
8.85707	0
8.86286	0
8.86857	0
8.87431	0
8.88003	0
8.88572	0
8.89143	0
8.89715	0
8.90289	0
8.90861	0
8.91431	0
8.92003	0
8.92573	0
8.93142	0
8.93711	0
8.94285	0
8.94866	0
8.9544	0
8.96017	0
8.96594	0
8.97167	0
8.97741	0
8.98317	0
8.98892	0
8.99465	0
9.00039	0
9.00619	0
9.01192	0
9.01765	0
9.02346	0
9.02922	0
9.03495	0
9.04069	0
9.04642	0
9.05216	0
9.05791	0
9.06366	0
9.06943	0
9.07516	0
9.08086	0
9.0866	0
9.09233	0
9.09806	0
9.1038	0
9.10957	0
9.11529	0
9.12104	0
9.12678	0
9.13255	0
9.1383	0
9.14403	0
9.14971	0
9.15541	0
9.16112	0
9.16684	0
9.17261	0
9.17833	0
9.18408	0
9.1898	0
9.19553	0
9.20123	0
9.20691	0
9.21262	0
9.2184	0
9.22415	0
9.22996	0
9.23569	0
9.24142	0
9.24716	0
9.25292	0
9.25871	0
9.26447	0
9.27021	0
9.27594	0
9.2817	0
9.28745	0
9.29318	0
9.29893	0
9.30467	0
9.31041	0
9.31616	0
9.32192	0
9.32765	0
9.33341	0
9.33916	0
9.3449	0
9.35062	0
9.35636	0
9.36209	0
9.3678	0
9.37352	0
9.37925	0
9.38496	0
9.39069	0
9.39642	0
9.40215	0
9.40786	0
9.41358	0
9.41931	0
9.425	0
9.43071	0
9.43642	0.00034071
9.44215	0
9.44787	0
9.45359	0
9.4593	0
9.46503	0
9.47072	0
9.47639	0
9.48207	0.00033243
9.48777	0
9.49352	0
9.49924	0
9.50498	0
9.51077	0
9.51652	0
9.52225	0
9.52799	0
9.53371	0
9.53948	0
9.54521	0
9.55096	0
9.5567	0
9.56245	0
9.56818	0
9.5739	0
9.57965	0
9.58537	0
9.5911	0
9.59687	0
9.60263	0
9.60838	0
9.61412	0
9.61988	0
9.62563	0
9.63136	0
9.63707	0
9.64282	0
9.64856	0
9.65427	0
9.65998	0
9.6657	0
9.67141	0
9.67711	0
9.68284	0
9.68858	0
9.69432	0
9.70006	0
9.70585	0
9.71156	0
9.71735	0
9.7231	0
9.7288	0
9.73451	0
9.74028	0
9.74606	0
9.75176	0
9.75745	0
9.76317	0
9.76888	0
9.77462	0
9.78037	0
9.78611	0
9.79187	0
9.79761	0
9.80333	0
9.80909	0
9.81482	0
9.82054	0
9.8263	0
9.83207	0
9.83782	0
9.84358	0
9.84932	0
9.85504	0
9.86079	0
9.86654	0
9.87227	0
9.87802	0
9.88377	0
9.88954	0
9.89527	0
9.90104	0
9.90676	0
9.91249	0
9.91822	0
9.92393	0
9.92968	0
9.93542	0
9.94114	0
9.94689	0
9.95262	0
9.95833	0
9.96406	0
9.96979	0
9.97555	0
9.98126	0
9.98697	0
9.99277	0
9.99849	0
10.0042	0
10.0099	0
10.0156	0
10.0214	0
10.0271	0
10.0328	0
10.0385	0
10.0443	0
10.05	0
10.0557	0
10.0614	0
10.0671	0
10.0729	0
10.0786	0
10.0843	0
10.09	0
10.0957	0
10.1015	0
10.1072	0
10.1129	0
10.1187	0
10.1244	0
10.1301	0
10.1359	0
10.1416	0
10.1473	0
10.1531	0
10.1588	0
10.1646	0
10.1703	0
10.176	0
10.1818	0
10.1875	0
10.1932	0
10.199	0
10.2047	0
10.2104	0
10.2162	0
10.2219	0
10.2276	0
10.2333	0
10.239	0
10.2447	0
10.2504	0
10.2562	0
10.2619	0
10.2676	0
10.2733	0
10.2791	0
10.2849	0
10.2906	0
10.2964	0
10.302	0
10.3078	0
10.3135	0
10.3192	0
10.3249	0
10.3306	0
10.3364	0
10.3421	0
10.3478	0
10.3535	0
10.3592	0
10.3649	0
10.3706	0
10.3763	0
10.382	0
10.3878	0
10.3935	0
10.3992	0
10.4049	0
10.4107	0
10.4164	0
10.4222	0
10.4279	0
10.4336	0
10.4393	0
10.4451	0
10.4508	0
10.4565	0
10.4622	0
10.4679	0
10.4736	0
10.4794	0
10.4851	0
10.4908	0
10.4965	0
10.5023	0
10.508	0
10.5137	0
10.5195	0
10.5253	0
10.531	0
10.5368	0
10.5426	0
10.5483	0
10.5541	0
10.5599	0
10.5656	0
10.5714	0
10.5772	0
10.5829	0
10.5887	0
10.5945	0
10.6002	0
10.606	0
10.6118	0
10.6175	0
10.6232	0
10.6289	0
10.6347	0
10.6404	0
10.6461	0
10.6518	0
10.6577	0
10.6635	0
10.6693	0
10.675	0
10.6808	0
10.6866	0
10.6924	0
10.6981	0
10.7039	0
10.7097	0
10.7155	0
10.7213	0
10.7271	0
10.7329	0
10.7386	0
10.7444	0
10.7502	0
10.7559	0
10.7617	0
10.7675	0
10.7732	0
10.779	0
10.7848	0
10.7905	0
10.7963	0
10.8021	0
10.8078	0
10.8136	0
10.8194	0
10.8251	0
10.8309	0
10.8367	0
10.8424	0
10.8482	0
10.8539	0
10.8597	0
10.8654	0
10.8712	0
10.8769	0
10.8826	0
10.8883	0
10.8941	0
10.8998	0.00044703
10.9055	0
10.9112	0
10.9169	0
10.9226	0
10.9284	0
10.934	0
10.9398	0
10.9456	0
10.9514	0
10.9571	0
10.9629	0
10.9686	0
10.9744	0
10.9802	0
10.9859	0
10.9917	0
10.9975	0
11.0033	0
11.009	0
11.0148	0
11.0206	0
11.0264	0
11.0321	0
11.0379	0
11.0437	0
11.0495	0
11.0552	0
11.061	0.00045772
11.0668	0
11.0726	0
11.0783	0
11.0841	0
11.0898	0
11.0956	0
11.1013	0
11.1071	0
11.1128	0
11.1185	0
11.1243	0
11.13	0
11.1358	0
11.1415	0
11.1472	0
11.153	0
11.1587	0
11.1644	0
11.1701	0
11.1758	0
11.1815	0
11.1872	0
11.193	0
11.1987	0
11.2043	0
11.21	0
11.2158	0
11.2215	0
11.2273	0
11.233	0
11.2388	0
11.2446	0
11.2504	0
11.2561	0
11.2619	0
11.2677	0
11.2735	0
11.2792	0
11.285	0
11.2908	0
11.2965	0
11.3023	0
11.3081	0
11.3139	0
11.3196	0
11.3253	0
11.3311	0
11.3368	0
11.3426	0
11.3483	0
11.3541	0
11.3598	0
11.3655	0
11.3713	0
11.3771	0
11.3828	0
11.3886	0
11.3943	0
11.4001	0
11.4058	0
11.4115	0
11.4173	0
11.423	0
11.4287	0
11.4344	0
11.4401	0
11.4458	0
11.4515	0
11.4572	0
11.4629	0
11.4686	0
11.4743	0
11.4799	0
11.4857	0
11.4914	0
11.4972	0
11.5029	0
11.5087	0
11.5144	0
11.5202	0
11.5259	0
11.5316	0
11.5374	0
11.5432	0
11.5489	0
11.5547	0
11.5604	0
11.5662	0
11.5719	0
11.5776	0
11.5834	0
11.5892	0
11.5949	0
11.6007	0
11.6065	0
11.6122	0
11.6179	0
11.6237	0
11.6294	0
11.6352	0
11.6409	0
11.6467	0
11.6524	0
11.6582	0
11.6639	0
11.6696	0
11.6753	0
11.681	0
11.6867	0
11.6925	0.00042994
11.6982	0
11.7039	0
11.7097	0
11.7153	0
11.721	0
11.7267	0
11.7324	0
11.738	0
11.7437	0
11.7494	0
11.7552	0
11.7609	0
11.7667	0
11.7725	0
11.7782	0
11.784	0
11.7897	0
11.7955	0
11.8013	0
11.807	0
11.8128	0
11.8185	0
11.8242	0
11.83	0
11.8357	0
11.8414	0
11.8472	0
11.8529	0
11.8587	0
11.8644	0
11.8701	0
11.8759	0
11.8816	0
11.8874	0
11.8931	0
11.8989	0
11.9046	0
11.9104	0
11.9161	0
11.9219	0
11.9276	0
11.9333	0
11.9391	0
11.9448	0
11.9506	0
11.9563	0
11.9621	0
11.9677	0
11.9735	0
11.9792	0
11.9849	0
11.9906	0
11.9963	0
12.002	0
12.0077	0
12.0135	0
12.0193	0
12.025	0
12.0308	0
12.0365	0
12.0423	0
12.0481	0
12.0538	0
12.0596	0
12.0653	0
12.0711	0
12.0768	0
12.0825	0
12.0883	0
12.094	0
12.0998	0
12.1055	0
12.1113	0
12.117	0
12.1227	0
12.1284	0
12.1342	0
12.1399	0
12.1457	0
12.1514	0
12.1572	0
12.1629	0.00035868
12.1687	0
12.1744	0
12.1802	0
12.1859	0
12.1916	0
12.1974	0
12.2031	0
12.2089	0
12.2146	0
12.2204	0
12.2261	0
12.2318	0
12.2375	0
12.2432	0
12.2489	0
12.2546	0
12.2603	0
12.266	0
12.2717	0
12.2774	0
12.2832	0
12.2889	0
12.2947	0
12.3004	0
12.3062	0
12.3119	0
12.3177	0
12.3235	0
12.3292	0
12.3349	0
12.3407	0
12.3465	0
12.3522	0
12.358	0
12.3637	0
12.3695	0
12.3752	0
12.381	0
12.3867	0
12.3924	0
12.3982	0
12.404	0
12.4098	0
12.4155	0
12.4213	0
12.427	0
12.4327	0
12.4385	0
12.4442	0
12.45	0
12.4557	0
12.4614	0
12.4671	0
12.4729	0
12.4786	0
12.4843	0
12.4901	0
12.4958	0
12.5016	0
12.5073	0
12.5131	0
12.5188	0
12.5246	0
12.5303	0
12.5359	0
12.5416	0
12.5474	0
12.553	0
12.5588	0
12.5645	0
12.5703	0
12.576	0
12.5818	0
12.5876	0
12.5933	0
12.5991	0
12.6049	0
12.6106	0
12.6164	0
12.6222	0
12.6279	0
12.6337	0
12.6395	0
12.6452	0
12.651	0
12.6567	0
12.6625	0
12.6683	0
12.674	0
12.6798	0
12.6855	0
12.6913	0
12.697	0
12.7028	0
12.7085	0
12.7142	0
12.72	0
12.7258	0
12.7315	0
12.7373	0
12.743	0
12.7488	0
12.7545	0
12.7602	0
12.766	0
12.7717	0
12.7775	0
12.7832	0
12.789	0
12.7947	0
12.8004	0
12.8061	0
12.8119	0
12.8176	0
12.8233	0
12.829	0
12.8348	0
12.8406	0
12.8464	0
12.8522	0
12.8579	0
12.8637	0
12.8695	0
12.8753	0
12.8811	0
12.8869	0
12.8926	0
12.8984	0
12.9042	0
12.91	0
12.9158	0
12.9215	0
12.9273	0
12.9331	0
12.9389	0
12.9446	0
12.9505	0
12.9562	0
12.962	0
12.9678	0
12.9736	0
12.9794	0
12.9852	0
12.9909	0
12.9967	0
13.0025	0
13.0082	0
13.014	0
13.0198	0
13.0255	0
13.0313	0
13.0371	0
13.0429	0
13.0486	0
13.0544	0
13.0602	0
13.066	0
13.0717	0
13.0775	0
13.0832	0
13.0889	0
13.0947	0
13.1005	0
13.1062	0
13.112	0
13.1177	0
13.1235	0
13.1293	0
13.1351	0
13.1409	0
13.1467	0
13.1525	0
13.1583	0
13.1641	0
13.1699	0
13.1757	0
13.1814	0
13.1872	0
13.193	0
13.1988	0
13.2046	0
13.2104	0
13.2162	0
13.222	0
13.2278	0
13.2336	0
13.2393	0
13.2452	0
13.2509	0
13.2567	0
13.2625	0
13.2683	0
13.2741	0
13.2799	0
13.2857	0
13.2915	0
13.2973	0
13.303	0
13.3088	0
13.3146	0
13.3204	0
13.3262	0
13.3319	0
13.3377	0
13.3435	0
13.3493	0
13.3551	0
13.3609	0
13.3666	0
13.3724	0
13.3782	0
13.3839	0
13.3897	0
13.3955	0
13.4012	0
13.407	0
13.4128	0
13.4185	0
13.4243	0
13.43	0
13.4358	0
13.4415	0
13.4473	0
13.453	0
13.4588	0
13.4646	0
13.4704	0
13.4762	0
13.482	0
13.4877	0.00036348
13.4935	0
13.4993	0
13.5052	0
13.5109	0
13.5167	0
13.5225	0
13.5283	0
13.5341	0
13.5399	0
13.5457	0
13.5515	0
13.5573	0
13.5631	0
13.5689	0
13.5747	0
13.5804	0
13.5862	0
13.592	0
13.5977	0
13.6035	0
13.6093	0
13.615	0
13.6208	0
13.6266	0
13.6324	0
13.6382	0
13.644	0
13.6498	0
13.6556	0.0004083
13.6614	0
13.6671	0
13.673	0
13.6787	0
13.6845	0
13.6903	0
13.6961	0
13.7019	0
13.7077	0
13.7134	0
13.7192	0
13.725	0
13.7308	0
13.7365	0
13.7423	0
13.7481	0
13.7539	0
13.7596	0
13.7654	0
13.7712	0
13.777	0
13.7827	0
13.7885	0
13.7943	0
13.8	0
13.8058	0
13.8115	0
13.8173	0
13.8231	0
13.8289	0
13.8347	0
13.8405	0
13.8463	0
13.8521	0
13.8578	0
13.8637	0
13.8695	0
13.8753	0
13.8811	0
13.8869	0
13.8926	0
13.8984	0
13.9043	0
13.9101	0
13.9159	0
13.9216	0
13.9274	0
13.9332	0
13.939	0
13.9448	0
13.9506	0
13.9564	0
13.9621	0
13.9679	0
13.9737	0
13.9795	0
13.9853	0
13.9911	0
13.9969	0
14.0027	0
14.0085	0
14.0143	0
14.02	0
14.0258	0
14.0316	0
14.0374	0
14.0432	0
14.049	0
14.0548	0
14.0605	0
14.0663	0
14.0721	0
14.0779	0
14.0837	0
14.0894	0
14.0952	0
14.101	0
14.1068	0
14.1125	0
14.1183	0
14.1241	0
14.1299	0
14.1357	0
14.1414	0
14.1472	0
14.153	0
14.1588	0
14.1645	0
14.1703	0
14.1761	0
14.1818	0
14.1876	0
14.1934	0
14.1991	0
14.2049	0
14.2106	0
14.2165	0
14.2223	0
14.2281	0
14.2339	0
14.2397	0
14.2455	0
14.2513	0
14.2572	0
14.263	0
14.2688	0
14.2745	0
14.2804	0
14.2862	0
14.292	0
14.2978	0
14.3036	0
14.3094	0
14.3152	0
14.321	0
14.3268	0
14.3326	0
14.3384	0
14.3442	0
14.35	0
14.3558	0
14.3616	0
14.3674	0
14.3733	0
14.3791	0
14.3849	0
14.3907	0
14.3965	0
14.4023	0
14.408	0
14.4139	0
14.4196	0
14.4254	0
14.4312	0
14.437	0
14.4428	0
14.4486	0
14.4544	0
14.4602	0
14.466	0
14.4718	0
14.4776	0
14.4833	0
14.4891	0
14.4949	0
14.5007	0
14.5065	0
14.5123	0
14.518	0
14.5238	0
14.5296	0
14.5353	0
14.5411	0
14.5469	0
14.5527	0
14.5584	0
14.5642	0
14.5699	0
14.5757	0
14.5814	0
14.5872	0
14.593	0
14.5987	0
14.6044	0
14.6102	0
14.6159	0
14.6217	0
14.6274	0
14.6332	0
14.6389	0
14.6447	0
14.6505	0
14.6562	0
14.662	0
14.6678	0
14.6736	0
14.6794	0
14.6852	0
14.6909	0
14.6968	0
14.7026	0
14.7083	0
14.7142	0
14.7199	0
14.7257	0
14.7315	0
14.7373	0
14.743	0
14.7488	0
14.7546	0
14.7604	0
14.7661	0
14.772	0
14.7777	0
14.7835	0
14.7893	0
14.7951	0
14.8009	0
14.8067	0
14.8125	0
14.8183	0
14.8241	0
14.8298	0
14.8356	0
14.8414	0
14.8472	0
14.853	0
14.8588	0
14.8646	0
14.8704	0
14.8762	0
14.882	0
14.8878	0
14.8936	0
14.8993	0
14.9051	0
14.9109	0
14.9167	0
14.9225	0
14.9283	0
14.9341	0
14.9399	0
14.9457	0
14.9514	0
14.9572	0
14.963	0
14.9688	0
14.9747	0
14.9805	0
14.9863	0
14.9921	0
14.9979	0
15.0037	0
15.0095	0
15.0152	0
15.021	0
15.0268	0
15.0326	0
15.0383	0
15.0441	0
15.0498	0
15.0556	0
15.0614	0
15.0672	0
15.073	0
15.0788	0
15.0846	0
15.0903	0
15.0961	0
15.1019	0
15.1076	0
15.1137	0
15.1195	0
15.1253	0
15.1312	0
15.137	0
15.1428	0
15.1486	0
15.1543	0
15.1601	0
15.166	0
15.1718	0
15.1776	0
15.1833	0
15.1891	0
15.1949	0
15.2007	0
15.2065	0
15.2123	0
15.2181	0
15.2239	0
15.2297	0
15.2355	0
15.2413	0
15.2471	0
15.2528	0
15.2586	0
15.2644	0
15.2702	0
15.276	0
15.2818	0
15.2876	0
15.2934	0
15.2991	0
15.3049	0
15.3107	0
15.3165	0
15.3223	0
15.3281	0
15.3339	0
15.3397	0
15.3455	0
15.3513	0
15.3571	0
15.3629	0
15.3687	0
15.3745	0
15.3803	0
15.3861	0
15.3919	0
15.3977	0
15.4034	0
15.4092	0
15.415	0
15.4208	0
15.4266	0
15.4324	0
15.4381	0
15.4439	0
15.4497	0
15.4555	0
15.4613	0
15.4671	0
15.4729	0
15.4787	0
15.4844	0
15.4902	0
15.496	0
15.5018	0
15.5076	0
15.5134	0
15.5192	0
15.525	0
15.5308	0
15.5366	0
15.5424	0
15.5481	0
15.5539	0
15.5597	0
15.5655	0
15.5713	0
15.577	0
15.5828	0
15.5886	0
15.5943	0
15.6001	0
15.6059	0
15.6117	0
15.6174	0
15.6232	0
15.629	0
15.6348	0
15.6406	0
15.6464	0
15.6522	0
15.658	0
15.6638	0
15.6696	0
15.6754	0
15.6812	0
15.687	0
15.6928	0
15.6986	0
15.7044	0
15.7102	0
15.7159	0
15.7217	0
15.7275	0
15.7333	0
15.739	0
15.7448	0
15.7506	0
15.7564	0
15.7622	0
15.768	0
15.7738	0
15.7796	0
15.7853	0
15.7911	0
15.7969	0
15.8027	0
15.8085	0
15.8143	0
15.82	0
15.8258	0
15.8316	0
15.8374	0
15.8432	0
15.849	0
15.8549	0
15.8607	0
15.8664	0
15.8722	0
15.8781	0
15.8839	0
15.8896	0
15.8954	0
15.9012	0
15.907	0
15.9129	0
15.9187	0
15.9245	0
15.9303	0
15.9361	0
15.9419	0
15.9477	0
15.9535	0
15.9593	0
15.9651	0
15.9709	0
15.9767	0
15.9825	0
15.9883	0
15.9942	0
16	0
16.0058	0
16.0116	0
16.0174	0
16.0232	0
16.029	0
16.0348	0
16.0406	0
16.0464	0
16.0522	0
16.058	0
16.0638	0
16.0696	0
16.0754	0
16.0811	0
16.0869	0
16.0927	0
16.0985	0
16.1043	0
16.11	0
16.1158	0
16.1216	0
16.1274	0
16.1332	0
16.139	0
16.1448	0
16.1505	0
16.1563	0
16.1621	0
16.1679	0
16.1737	0
16.1795	0
16.1853	0
16.191	0
16.1968	0
16.2026	0
16.2084	0
16.2142	0
16.22	0
16.2259	0
16.2317	0
16.2375	0
16.2433	0
16.2491	0
16.2548	0
16.2606	0
16.2664	0
16.2722	0
16.278	0
16.2837	0
16.2895	0
16.2953	0
16.3011	0
16.3069	0
16.3127	0
16.3185	0
16.3243	0
16.3301	0
16.3359	0
16.3417	0
16.3475	0
16.3533	0
16.3591	0
16.3648	0
16.3706	0
16.3765	0
16.3822	0
16.388	0
16.3938	0
16.3996	0
16.4054	0
16.4112	0
16.417	0
16.4228	0
16.4286	0
16.4344	0
16.4402	0
16.4459	0
16.4518	0
16.4575	0
16.4633	0
16.4691	0
16.4749	0
16.4807	0
16.4865	0
16.4923	0
16.4981	0
16.5039	0
16.5096	0
16.5154	0
16.5213	0
16.5271	0
16.5329	0
16.5386	0
16.5445	0
16.5504	0
16.5562	0
16.562	0
16.5678	0
16.5736	0
16.5795	0
[truncated: 3,715 more rows]
