# Supplementary material for: Structure, sequon recognition and mechanism of tryptophan C-mannosyltransferase
Source: Nat Chem Biol. 2023 Jan 5;19(5):575–84. doi: 10.1038/s41589-022-01219-9 (PMC10154233; doi:10.1038/s41589-022-01219-9)
Supplement: Source Data Extended Data Fig. 2 — Raw data of chromatogram, unprocessed SDS–PAGE and input data of graph. [file 41589_2022_1219_MOESM6_ESM.zip]

Archive with 16 entries (15 files):
- Source_Data_Extended_Data_Figure_2/
- __MACOSX/._Source_Data_Extended_Data_Figure_2
- Source_Data_Extended_Data_Figure_2/Extended_Data_Figure_2b_SDS-PAGE.jpg
- __MACOSX/Source_Data_Extended_Data_Figure_2/._Extended_Data_Figure_2b_SDS-PAGE.jpg
- Source_Data_Extended_Data_Figure_2/Extended_Data_Figure_2c_graph.xlsx
- __MACOSX/Source_Data_Extended_Data_Figure_2/._Extended_Data_Figure_2c_graph.xlsx
- Source_Data_Extended_Data_Figure_2/Extended_Data_Figure_2b_SEC_chromatogram.xlsx
- __MACOSX/Source_Data_Extended_Data_Figure_2/._Extended_Data_Figure_2b_SEC_chromatogram.xlsx
- Source_Data_Extended_Data_Figure_2/Extended_Data_Figure_2i_FSC_curves.xlsx
- __MACOSX/Source_Data_Extended_Data_Figure_2/._Extended_Data_Figure_2i_FSC_curves.xlsx
- Source_Data_Extended_Data_Figure_2/Extended_Data_Figure_2a_chromatogram.xlsx
- __MACOSX/Source_Data_Extended_Data_Figure_2/._Extended_Data_Figure_2a_chromatogram.xlsx
- Source_Data_Extended_Data_Figure_2/Extended_Data_Figure_2d_left_chromatogram_DPY19_only.xlsx
- __MACOSX/Source_Data_Extended_Data_Figure_2/._Extended_Data_Figure_2d_left_chromatogram_DPY19_only.xlsx
- Source_Data_Extended_Data_Figure_2/Extended_Data_Figure_2d_right_chromatogram_DPY19_CMT2-Fab.xlsx
- __MACOSX/Source_Data_Extended_Data_Figure_2/._Extended_Data_Figure_2d_right_chromatogram_DPY19_CMT2-Fab.xlsx
