# Supplementary material for: Structure, sequon recognition and mechanism of tryptophan C-mannosyltransferase
Source: Nat Chem Biol. 2023 Jan 5;19(5):575–84. doi: 10.1038/s41589-022-01219-9 (PMC10154233; doi:10.1038/s41589-022-01219-9)
Supplement: Source Data Extended Data Fig. 2 — Raw data of chromatogram, unprocessed SDS–PAGE and input data of graph. [file 41589_2022_1219_MOESM6_ESM.zip › Source_Data_Extended_Data_Figure_2/Extended_Data_Figure_2c_graph.xlsx]

## Sheet: Sheet1
T °C	Area under curve %
4	100
20	101.974
30	89.2152
35.8	57.9682
39.4	38.0501
45	29.2826
50	18.7
56.1	16.235
60	12.7877
