# Supplementary material for: Structure, sequon recognition and mechanism of tryptophan C-mannosyltransferase
Source: Nat Chem Biol. 2023 Jan 5;19(5):575–84. doi: 10.1038/s41589-022-01219-9 (PMC10154233; doi:10.1038/s41589-022-01219-9)
Supplement: Source Data Extended Data Fig. 2 — Raw data of chromatogram, unprocessed SDS–PAGE and input data of graph. [file 41589_2022_1219_MOESM6_ESM.zip › Source_Data_Extended_Data_Figure_2/Extended_Data_Figure_2b_SEC_chromatogram.xlsx]

## Sheet: Sheet1
ml	A280 (mAU)
0	-1.7
0.02	-1.69
0.05	-1.66
0.07	-1.73
0.1	-1.68
0.12	-1.01
0.15	-0.63
0.17	-0.79
0.2	-1.11
0.22	-1.41
0.25	-1.51
0.27	-1.62
0.3	-1.68
0.32	-1.71
0.35	-1.74
0.37	-1.79
0.4	-1.76
0.42	-1.72
0.45	-1.74
0.47	-1.77
0.5	-1.81
0.52	-1.77
0.55	-1.75
0.57	-1.8
0.6	-1.71
0.62	-1.77
0.65	-1.74
0.67	-1.73
0.7	-1.71
0.72	-1.75
0.75	-1.75
0.77	-1.73
0.8	-1.72
0.82	-1.74
0.85	-1.7
0.87	-1.72
0.9	-1.69
0.92	-1.7
0.95	-1.68
0.97	-1.72
1	-1.69
1.02	-1.69
1.05	-1.71
1.07	-1.68
1.1	-1.59
1.12	-1.67
1.15	-1.62
1.17	-1.66
1.2	-1.65
1.22	-1.61
1.25	-1.62
1.27	-1.64
1.3	-1.61
1.32	-1.6
1.35	-1.56
1.37	-1.64
1.4	-1.61
1.42	-1.68
1.45	-1.69
1.47	-1.69
1.5	-1.67
1.52	-1.67
1.55	-1.69
1.57	-1.69
1.6	-1.72
1.62	-1.7
1.64	-1.69
1.67	-1.68
1.69	-1.68
1.72	-1.64
1.74	-1.63
1.77	-1.69
1.79	-1.63
1.82	-1.68
1.84	-1.68
1.87	-1.71
1.89	-1.67
1.92	-1.64
1.94	-1.65
1.97	-1.68
1.99	-1.68
2.02	-1.64
2.04	-1.71
2.07	-1.68
2.09	-1.67
2.12	-1.68
2.14	-1.69
2.17	-1.67
2.19	-1.66
2.22	-1.63
2.24	-1.63
2.27	-1.69
2.29	-1.61
2.32	-1.63
2.34	-1.64
2.37	-1.68
2.39	-1.73
2.42	-1.7
2.44	-1.67
2.47	-1.68
2.49	-1.66
2.52	-1.66
2.54	-1.59
2.57	-1.7
2.59	-1.66
2.62	-1.65
2.64	-1.62
2.67	-1.7
2.69	-1.7
2.72	-1.62
2.74	-1.61
2.77	-1.7
2.79	-1.69
2.82	-1.68
2.84	-1.68
2.87	-1.65
2.89	-1.62
2.92	-1.61
2.94	-1.6
2.97	-1.58
2.99	-1.64
3.02	-1.61
3.04	-1.65
3.07	-1.65
3.09	-1.64
3.12	-1.64
3.14	-1.66
3.17	-1.67
3.19	-1.6
3.21	-1.62
3.24	-1.66
3.26	-1.63
3.29	-1.63
3.31	-1.62
3.34	-1.6
3.36	-1.68
3.39	-1.66
3.41	-1.65
3.44	-1.67
3.46	-1.69
3.49	-1.69
3.51	-1.65
3.54	-1.66
3.56	-1.68
3.59	-1.62
3.61	-1.61
3.64	-1.58
3.66	-1.64
3.69	-1.65
3.71	-1.63
3.74	-1.63
3.76	-1.71
3.79	-1.68
3.81	-1.67
3.84	-1.66
3.86	-1.61
3.89	-1.69
3.91	-1.67
3.94	-1.57
3.96	-1.63
3.99	-1.69
4.01	-1.65
4.04	-1.59
4.06	-1.64
4.09	-1.67
4.11	-1.68
4.14	-1.7
4.16	-1.64
4.19	-1.61
4.21	-1.68
4.24	-1.71
4.26	-1.68
4.29	-1.69
4.31	-1.69
4.34	-1.71
4.36	-1.64
4.39	-1.7
4.41	-1.67
4.44	-1.7
4.46	-1.71
4.49	-1.7
4.51	-1.68
4.54	-1.71
4.56	-1.7
4.59	-1.69
4.61	-1.7
4.64	-1.72
4.66	-1.72
4.69	-1.71
4.71	-1.67
4.74	-1.72
4.76	-1.71
4.79	-1.72
4.81	-1.7
4.83	-1.67
4.86	-1.69
4.88	-1.69
4.91	-1.71
4.93	-1.73
4.96	-1.71
4.98	-1.72
5.01	-1.72
5.03	-1.71
5.06	-1.77
5.08	-1.68
5.11	-1.76
5.13	-1.71
5.16	-1.76
5.18	-1.68
5.21	-1.73
5.23	-1.72
5.26	-1.77
5.28	-1.78
5.31	-1.81
5.33	-1.76
5.36	-1.73
5.38	-1.77
5.41	-1.82
5.43	-1.74
5.46	-1.77
5.48	-1.75
5.51	-1.74
5.53	-1.75
5.56	-1.77
5.58	-1.79
5.61	-1.78
5.63	-1.75
5.66	-1.75
5.68	-1.76
5.71	-1.79
5.73	-1.77
5.76	-1.78
5.78	-1.78
5.81	-1.8
5.83	-1.79
5.86	-1.77
5.88	-1.85
5.91	-1.87
5.93	-1.8
5.96	-1.76
5.98	-1.83
6.01	-1.78
6.03	-1.78
6.06	-1.76
6.08	-1.78
6.11	-1.77
6.13	-1.82
6.16	-1.84
6.18	-1.83
6.21	-1.76
6.23	-1.79
6.26	-1.77
6.28	-1.79
6.31	-1.71
6.33	-1.76
6.36	-1.77
6.38	-1.75
6.41	-1.69
6.43	-1.74
6.45	-1.7
6.48	-1.67
6.5	-1.66
6.53	-1.61
6.55	-1.61
6.58	-1.55
6.6	-1.59
6.63	-1.56
6.65	-1.53
6.68	-1.45
6.7	-1.34
6.73	-1.28
6.75	-1.22
6.78	-1.24
6.8	-1.13
6.83	-1.06
6.85	-0.95
6.88	-0.86
6.9	-0.67
6.93	-0.49
6.95	-0.26
6.98	0.03
7	0.45
7.03	1.03
7.05	1.73
7.08	2.68
7.1	3.71
7.13	4.92
7.15	6.06
7.18	7.13
7.2	8
7.23	8.48
7.25	8.68
7.28	8.38
7.3	7.86
7.33	7.3
7.35	6.72
7.38	6.16
7.4	5.63
7.43	5.26
7.45	4.95
7.48	4.83
7.5	4.84
7.53	5.1
7.55	5.53
7.58	6.04
7.6	6.64
7.63	7.41
7.65	8.23
7.68	9.19
7.7	10.2
7.73	11.42
7.75	12.82
7.78	14.36
7.8	16.12
7.83	17.83
7.85	19.53
7.88	21.45
7.9	24.5
7.93	29.21
7.95	35.49
7.98	43.54
8	52.15
8.02	60.16
8.05	68.06
8.07	74.62
8.1	80.31
8.12	85.32
8.15	89.27
8.17	92.84
8.2	96.02
8.22	98.88
8.25	101.49
8.27	104.34
8.3	107.12
8.32	110.29
8.35	113.4
8.37	116.79
8.4	120.58
8.42	124.11
8.45	128.02
8.47	132.24
8.5	136.74
8.52	141.13
8.55	145.97
8.57	151.38
8.6	156.7
8.62	162.33
8.65	167.93
8.67	173.23
8.7	178.2
8.72	182.33
8.75	185.95
8.77	188.79
8.8	191.38
8.82	193.69
8.85	195.69
8.87	197.77
8.9	200.05
8.92	202.76
8.95	205.58
8.97	209.14
9	213.81
9.02	220.77
9.05	229.41
9.07	238.69
9.1	249.01
9.12	257.42
9.15	262.55
9.17	269.82
9.2	270.49
9.22	267.1
9.25	258.09
9.27	239.29
9.3	216.39
9.32	195.86
9.35	178.58
9.37	163.95
9.4	152.9
9.42	144.73
9.45	138.84
9.47	133.06
9.5	126.62
9.52	121.25
9.55	117.99
9.57	115.25
9.6	112.92
9.62	110.39
9.64	107.95
9.67	106.04
9.69	104.31
9.72	102.62
9.74	101.22
9.77	99.83
9.79	98.59
9.82	97.49
9.84	96.38
9.87	95.46
9.89	94.69
9.92	93.92
9.94	93.18
9.97	92.4
9.99	91.67
10.02	91.1
10.04	90.46
10.07	89.85
10.09	89.44
10.12	88.98
10.14	88.56
10.17	88.27
10.19	87.82
10.22	87.37
10.24	87.13
10.27	86.85
10.29	86.69
10.32	86.48
10.34	86.23
10.37	86.09
10.39	86.06
10.42	86.03
10.44	86.08
10.47	86.28
10.49	86.33
10.52	86.65
10.54	86.88
10.57	87.25
10.59	87.66
10.62	88.01
10.64	88.44
10.67	89.19
10.69	89.86
10.72	90.63
10.74	91.33
10.77	92.19
10.79	93.15
10.82	94.17
10.84	95.23
10.87	96.49
10.89	97.74
10.92	99.06
10.94	100.49
10.97	101.97
10.99	103.7
11.02	105.47
11.04	107.32
11.07	109.21
11.09	111.26
11.12	113.28
11.14	115.4
11.17	117.67
11.19	119.86
11.21	122.22
11.24	124.7
11.26	127
11.29	129.52
11.31	131.92
11.34	134.2
11.36	136.59
11.39	138.9
11.41	141.25
11.44	143.44
11.46	145.47
11.49	147.48
11.51	149.34
11.54	151.07
11.56	152.76
11.59	154.26
11.61	155.59
11.64	156.82
11.66	157.73
11.69	158.51
11.71	159.07
11.74	159.43
11.76	159.44
11.79	159.71
11.81	159.59
11.84	159.17
11.86	158.37
11.89	157.34
11.91	156.12
11.94	154.79
11.96	153.21
11.99	151.49
12.01	149.61
12.04	147.44
12.06	145.34
12.09	142.89
12.11	140.73
12.14	138.57
12.16	136.01
12.19	133.57
12.21	130.86
12.24	128.07
12.26	125.3
12.29	122.32
12.31	119.31
12.34	116.56
12.36	114.05
12.39	111.23
12.41	108.36
12.44	105.01
12.46	101.78
12.49	98.74
12.51	95.94
12.54	93.06
12.56	90.24
12.59	87.42
12.61	84.64
12.64	82.19
12.66	79.62
12.69	77.31
12.71	75.06
12.74	72.75
12.76	70.59
12.79	68.3
12.81	66.15
12.83	64.05
12.86	62.08
12.88	60.03
12.91	58.38
12.93	56.73
12.96	54.97
12.98	53.38
13.01	51.57
13.03	49.88
13.06	48.4
13.08	46.91
13.11	45.53
13.13	44.14
13.16	42.9
13.18	41.67
13.21	40.5
13.23	39.42
13.26	38.36
13.28	37.37
13.31	36.47
13.33	35.45
13.36	34.61
13.38	33.73
13.41	32.81
13.43	32.04
13.46	31.18
13.48	30.46
13.51	29.68
13.53	29.04
13.56	28.38
13.58	27.7
13.61	26.95
13.63	26.35
13.66	25.73
13.68	25.11
13.71	24.52
13.73	23.89
13.76	23.43
13.78	22.86
13.81	22.36
13.83	21.89
13.86	21.4
13.88	20.91
13.91	20.46
13.93	19.95
13.96	19.47
13.98	19.05
14.01	18.58
14.03	18.18
14.06	17.77
14.08	17.34
14.11	16.92
14.13	16.55
14.16	16.1
14.18	15.66
14.21	15.32
14.23	14.93
14.26	14.59
14.28	14.13
14.31	13.81
14.33	13.54
14.36	13.18
14.38	12.9
14.41	12.57
14.43	12.24
14.45	11.98
14.48	11.67
14.5	11.47
14.53	11.23
14.55	10.97
14.58	10.65
14.6	10.48
14.63	10.29
14.65	10.09
14.68	9.88
14.7	9.71
14.73	9.48
14.75	9.29
14.78	9.1
14.8	8.93
14.83	8.77
14.85	8.65
14.88	8.52
14.9	8.39
14.93	8.3
14.95	8.22
14.98	8.12
15	8.02
15.03	7.86
15.05	7.77
15.08	7.66
15.1	7.62
15.13	7.49
15.15	7.4
15.18	7.36
15.2	7.29
15.23	7.19
15.25	7.12
15.28	6.98
15.3	6.89
15.33	6.78
15.35	6.71
15.38	6.61
15.4	6.51
15.43	6.4
15.45	6.3
15.48	6.2
15.5	6.15
15.53	6.07
15.55	6.01
15.58	5.95
15.6	5.82
15.63	5.69
15.65	5.59
15.68	5.54
15.7	5.44
15.73	5.38
15.75	5.35
15.78	5.21
15.8	5.19
15.83	5.15
15.85	5
15.88	4.93
15.9	4.82
15.93	4.77
15.95	4.75
15.98	4.68
16	4.63
16.02	4.53
16.05	4.5
16.07	4.44
16.1	4.45
16.12	4.34
16.15	4.35
16.17	4.35
16.2	4.25
16.22	4.21
16.25	4.17
16.27	4.2
16.3	4.13
16.32	4.16
16.35	4.11
16.37	4.08
16.4	4.03
16.42	4.07
16.45	4.07
16.47	4.04
16.5	3.97
16.52	4.03
16.55	4.01
16.57	3.96
16.6	3.94
16.62	3.96
16.65	3.98
16.67	4.05
16.7	4.07
16.72	4.04
16.75	4.07
16.77	4.05
16.8	4.14
16.82	4.14
16.85	4.19
16.87	4.31
16.9	4.39
16.92	4.44
16.95	4.52
16.97	4.63
17	4.81
17.02	4.99
17.05	5.08
17.07	5.34
17.1	5.64
17.12	5.9
17.15	6.22
17.17	6.52
17.2	6.98
17.22	7.45
17.25	7.89
17.27	8.42
17.3	8.98
17.32	9.62
17.35	10.23
17.37	10.83
17.4	11.58
17.42	12.16
17.45	12.91
17.47	13.6
17.5	14.25
17.52	14.95
17.55	15.6
17.57	16.21
17.6	16.83
17.62	17.34
17.64	17.88
17.67	18.23
17.69	18.64
17.72	18.98
17.74	19.22
17.77	19.51
17.79	19.61
17.82	19.73
17.84	19.73
17.87	19.71
17.89	19.66
17.92	19.48
17.94	19.27
17.97	18.99
17.99	18.77
18.02	18.51
18.04	18.16
18.07	17.74
18.09	17.26
18.12	16.82
18.14	16.41
18.17	15.87
18.19	15.33
18.22	14.88
18.24	14.37
18.27	13.85
18.29	13.36
18.32	13
18.34	12.47
18.37	12
18.39	11.57
18.42	11.11
18.44	10.69
18.47	10.21
18.49	9.8
18.52	9.39
18.54	9.01
18.57	8.73
18.59	8.42
18.62	8.02
18.64	7.64
18.67	7.24
18.69	6.98
18.72	6.69
18.74	6.42
18.77	6.09
18.79	5.88
18.82	5.65
18.84	5.45
18.87	5.23
18.89	4.99
18.92	4.83
18.94	4.61
18.97	4.47
18.99	4.32
19.02	4.13
19.04	4.05
19.07	3.88
19.09	3.74
19.12	3.64
19.14	3.57
19.17	3.45
19.19	3.33
19.22	3.24
19.24	3.17
19.26	3.03
19.29	3
19.31	2.92
19.34	2.76
19.36	2.74
19.39	2.63
19.41	2.63
19.44	2.48
19.46	2.49
19.49	2.5
19.51	2.44
19.54	2.39
19.56	2.25
19.59	2.28
19.61	2.18
19.64	2.22
19.66	2.15
19.69	2.15
19.71	2.11
19.74	2.04
19.76	2.01
19.79	1.88
19.81	1.95
19.84	1.89
19.86	1.83
19.89	1.74
19.91	1.77
19.94	1.71
19.96	1.66
19.99	1.59
20.01	1.57
20.04	1.57
20.06	1.57
20.09	1.52
20.11	1.45
20.14	1.46
20.16	1.39
20.19	1.32
20.21	1.31
20.24	1.3
20.26	1.29
20.29	1.34
20.31	1.18
20.34	1.12
20.36	1.14
20.39	1.11
20.41	1.11
20.44	0.99
20.46	1.02
20.49	0.92
20.51	0.9
20.54	0.88
20.56	0.88
20.59	0.86
20.61	0.85
20.64	0.87
20.66	0.9
20.69	0.78
20.71	0.84
20.74	0.78
20.76	0.77
20.79	0.78
20.81	0.84
20.83	0.81
20.86	0.8
20.88	0.81
20.91	0.73
20.93	0.81
20.96	0.75
20.98	0.75
21.01	0.78
21.03	0.71
21.06	0.69
21.08	0.75
21.11	0.66
21.13	0.71
21.16	0.73
21.18	0.73
21.21	0.74
21.23	0.69
21.26	0.78
21.28	0.73
21.31	0.78
21.33	0.7
21.36	0.8
21.38	0.83
21.41	0.85
21.43	0.74
21.46	0.78
21.48	0.72
21.51	0.73
21.53	0.72
21.56	0.74
21.58	0.68
21.61	0.69
21.63	0.7
21.66	0.7
21.68	0.65
21.71	0.71
21.73	0.69
21.76	0.73
21.78	0.73
21.81	0.72
21.83	0.7
21.86	0.66
21.88	0.65
21.91	0.74
21.93	0.7
21.96	0.69
21.98	0.74
22.01	0.72
22.03	0.72
22.06	0.66
22.08	0.63
22.11	0.64
22.13	0.62
22.16	0.64
22.18	0.62
22.21	0.67
22.23	0.59
22.26	0.6
22.28	0.64
22.31	0.63
22.33	0.64
22.36	0.64
22.38	0.62
22.41	0.6
22.43	0.62
22.45	0.62
22.48	0.57
22.5	0.6
22.53	0.61
22.55	0.68
22.58	0.58
22.6	0.6
22.63	0.63
22.65	0.6
22.68	0.54
22.7	0.58
22.73	0.57
22.75	0.58
22.78	0.61
22.8	0.6
22.83	0.6
22.85	0.58
22.88	0.64
22.9	0.61
22.93	0.69
22.95	0.61
22.98	0.56
23	0.54
23.03	0.57
23.05	0.58
23.08	0.66
23.1	0.64
23.13	0.63
23.15	0.58
23.18	0.64
23.2	0.69
23.23	0.57
23.25	0.57
23.28	0.61
23.3	0.65
23.33	0.61
23.35	0.63
23.38	0.6
23.4	0.6
23.43	0.64
23.45	0.64
23.48	0.67
23.5	0.63
23.53	0.64
23.55	0.66
23.58	0.65
23.6	0.71
23.63	0.77
23.65	0.71
23.68	0.67
23.7	0.69
23.73	0.66
23.75	0.71
23.78	0.68
23.8	0.67
23.83	0.65
23.85	0.7
23.88	0.65
23.9	0.66
23.93	0.68
23.95	0.7
23.98	0.71
24	0.72
