# Supplementary material for: Structure, sequon recognition and mechanism of tryptophan C-mannosyltransferase
Source: Nat Chem Biol. 2023 Jan 5;19(5):575–84. doi: 10.1038/s41589-022-01219-9 (PMC10154233; doi:10.1038/s41589-022-01219-9)
Supplement: Source Data Extended Data Fig. 2 — Raw data of chromatogram, unprocessed SDS–PAGE and input data of graph. [file 41589_2022_1219_MOESM6_ESM.zip › Source_Data_Extended_Data_Figure_2/Extended_Data_Figure_2i_FSC_curves.xlsx]

## Sheet: Sheet1
/fsc
/@title	/@xaxis	/@yaxis	/coordinate/x	/coordinate/x/#agg	/coordinate/y	/coordinate/y/#agg
RELION masked-corrected FSC	Resolution (A-1)	Correlation Coefficient	0.001001	0.001001	1	1
RELION masked-corrected FSC	Resolution (A-1)	Correlation Coefficient	0.00378788	0.00378788	0.999999	0.999999
RELION masked-corrected FSC	Resolution (A-1)	Correlation Coefficient	0.00757576	0.00757576	0.999997	0.999997
RELION masked-corrected FSC	Resolution (A-1)	Correlation Coefficient	0.0113636	0.0113636	0.999994	0.999994
RELION masked-corrected FSC	Resolution (A-1)	Correlation Coefficient	0.0151515	0.0151515	0.999988	0.999988
RELION masked-corrected FSC	Resolution (A-1)	Correlation Coefficient	0.0189394	0.0189394	0.999972	0.999972
RELION masked-corrected FSC	Resolution (A-1)	Correlation Coefficient	0.0227273	0.0227273	0.999967	0.999967
RELION masked-corrected FSC	Resolution (A-1)	Correlation Coefficient	0.0265152	0.0265152	0.999967	0.999967
RELION masked-corrected FSC	Resolution (A-1)	Correlation Coefficient	0.030303	0.030303	0.999931	0.999931
RELION masked-corrected FSC	Resolution (A-1)	Correlation Coefficient	0.0340909	0.0340909	0.999863	0.999863
RELION masked-corrected FSC	Resolution (A-1)	Correlation Coefficient	0.0378788	0.0378788	0.999763	0.999763
RELION masked-corrected FSC	Resolution (A-1)	Correlation Coefficient	0.0416667	0.0416667	0.999486	0.999486
RELION masked-corrected FSC	Resolution (A-1)	Correlation Coefficient	0.0454545	0.0454545	0.999305	0.999305
RELION masked-corrected FSC	Resolution (A-1)	Correlation Coefficient	0.0492424	0.0492424	0.999243	0.999243
RELION masked-corrected FSC	Resolution (A-1)	Correlation Coefficient	0.0530303	0.0530303	0.999064	0.999064
RELION masked-corrected FSC	Resolution (A-1)	Correlation Coefficient	0.0568182	0.0568182	0.998666	0.998666
RELION masked-corrected FSC	Resolution (A-1)	Correlation Coefficient	0.0606061	0.0606061	0.998382	0.998382
RELION masked-corrected FSC	Resolution (A-1)	Correlation Coefficient	0.0643939	0.0643939	0.998126	0.998126
RELION masked-corrected FSC	Resolution (A-1)	Correlation Coefficient	0.0681818	0.0681818	0.997983	0.997983
RELION masked-corrected FSC	Resolution (A-1)	Correlation Coefficient	0.0719697	0.0719697	0.997325	0.997325
RELION masked-corrected FSC	Resolution (A-1)	Correlation Coefficient	0.0757576	0.0757576	0.996905	0.996905
RELION masked-corrected FSC	Resolution (A-1)	Correlation Coefficient	0.0795455	0.0795455	0.996811	0.996811
RELION masked-corrected FSC	Resolution (A-1)	Correlation Coefficient	0.0833333	0.0833333	0.996612	0.996612
RELION masked-corrected FSC	Resolution (A-1)	Correlation Coefficient	0.0871212	0.0871212	0.996307	0.996307
RELION masked-corrected FSC	Resolution (A-1)	Correlation Coefficient	0.0909091	0.0909091	0.995599	0.995599
RELION masked-corrected FSC	Resolution (A-1)	Correlation Coefficient	0.094697	0.094697	0.9949	0.9949
RELION masked-corrected FSC	Resolution (A-1)	Correlation Coefficient	0.0984848	0.0984848	0.994201	0.994201
RELION masked-corrected FSC	Resolution (A-1)	Correlation Coefficient	0.102273	0.102273	0.993702	0.993702
RELION masked-corrected FSC	Resolution (A-1)	Correlation Coefficient	0.106061	0.106061	0.993127	0.993127
RELION masked-corrected FSC	Resolution (A-1)	Correlation Coefficient	0.109848	0.109848	0.991645	0.991645
RELION masked-corrected FSC	Resolution (A-1)	Correlation Coefficient	0.113636	0.113636	0.989564	0.989564
RELION masked-corrected FSC	Resolution (A-1)	Correlation Coefficient	0.117424	0.117424	0.987308	0.987308
RELION masked-corrected FSC	Resolution (A-1)	Correlation Coefficient	0.121212	0.121212	0.984625	0.984625
RELION masked-corrected FSC	Resolution (A-1)	Correlation Coefficient	0.125	0.125	0.980394	0.980394
RELION masked-corrected FSC	Resolution (A-1)	Correlation Coefficient	0.128788	0.128788	0.975195	0.975195
RELION masked-corrected FSC	Resolution (A-1)	Correlation Coefficient	0.132576	0.132576	0.970493	0.970493
RELION masked-corrected FSC	Resolution (A-1)	Correlation Coefficient	0.136364	0.136364	0.968677	0.968677
RELION masked-corrected FSC	Resolution (A-1)	Correlation Coefficient	0.140152	0.140152	0.966801	0.966801
RELION masked-corrected FSC	Resolution (A-1)	Correlation Coefficient	0.143939	0.143939	0.964956	0.964956
RELION masked-corrected FSC	Resolution (A-1)	Correlation Coefficient	0.147727	0.147727	0.961959	0.961959
RELION masked-corrected FSC	Resolution (A-1)	Correlation Coefficient	0.151515	0.151515	0.955217	0.955217
RELION masked-corrected FSC	Resolution (A-1)	Correlation Coefficient	0.155303	0.155303	0.948665	0.948665
RELION masked-corrected FSC	Resolution (A-1)	Correlation Coefficient	0.159091	0.159091	0.944474	0.944474
RELION masked-corrected FSC	Resolution (A-1)	Correlation Coefficient	0.162879	0.162879	0.944296	0.944296
RELION masked-corrected FSC	Resolution (A-1)	Correlation Coefficient	0.166667	0.166667	0.943577	0.943577
RELION masked-corrected FSC	Resolution (A-1)	Correlation Coefficient	0.170455	0.170455	0.942721	0.942721
RELION masked-corrected FSC	Resolution (A-1)	Correlation Coefficient	0.174242	0.174242	0.94242	0.94242
RELION masked-corrected FSC	Resolution (A-1)	Correlation Coefficient	0.17803	0.17803	0.941653	0.941653
RELION masked-corrected FSC	Resolution (A-1)	Correlation Coefficient	0.181818	0.181818	0.941263	0.941263
RELION masked-corrected FSC	Resolution (A-1)	Correlation Coefficient	0.185606	0.185606	0.944243	0.944243
RELION masked-corrected FSC	Resolution (A-1)	Correlation Coefficient	0.189394	0.189394	0.945552	0.945552
RELION masked-corrected FSC	Resolution (A-1)	Correlation Coefficient	0.193182	0.193182	0.945282	0.945282
RELION masked-corrected FSC	Resolution (A-1)	Correlation Coefficient	0.19697	0.19697	0.944841	0.944841
RELION masked-corrected FSC	Resolution (A-1)	Correlation Coefficient	0.200758	0.200758	0.94446	0.94446
RELION masked-corrected FSC	Resolution (A-1)	Correlation Coefficient	0.204545	0.204545	0.943724	0.943724
RELION masked-corrected FSC	Resolution (A-1)	Correlation Coefficient	0.208333	0.208333	0.942173	0.942173
RELION masked-corrected FSC	Resolution (A-1)	Correlation Coefficient	0.212121	0.212121	0.938215	0.938215
RELION masked-corrected FSC	Resolution (A-1)	Correlation Coefficient	0.215909	0.215909	0.935762	0.935762
RELION masked-corrected FSC	Resolution (A-1)	Correlation Coefficient	0.219697	0.219697	0.932537	0.932537
RELION masked-corrected FSC	Resolution (A-1)	Correlation Coefficient	0.223485	0.223485	0.930456	0.930456
RELION masked-corrected FSC	Resolution (A-1)	Correlation Coefficient	0.227273	0.227273	0.928869	0.928869
RELION masked-corrected FSC	Resolution (A-1)	Correlation Coefficient	0.231061	0.231061	0.925477	0.925477
RELION masked-corrected FSC	Resolution (A-1)	Correlation Coefficient	0.234848	0.234848	0.920368	0.920368
RELION masked-corrected FSC	Resolution (A-1)	Correlation Coefficient	0.238636	0.238636	0.914383	0.914383
RELION masked-corrected FSC	Resolution (A-1)	Correlation Coefficient	0.242424	0.242424	0.907777	0.907777
RELION masked-corrected FSC	Resolution (A-1)	Correlation Coefficient	0.246212	0.246212	0.898229	0.898229
RELION masked-corrected FSC	Resolution (A-1)	Correlation Coefficient	0.25	0.25	0.740936	0.740936
RELION masked-corrected FSC	Resolution (A-1)	Correlation Coefficient	0.253788	0.253788	0.780677	0.780677
RELION masked-corrected FSC	Resolution (A-1)	Correlation Coefficient	0.257576	0.257576	0.754526	0.754526
RELION masked-corrected FSC	Resolution (A-1)	Correlation Coefficient	0.261364	0.261364	0.742649	0.742649
RELION masked-corrected FSC	Resolution (A-1)	Correlation Coefficient	0.265152	0.265152	0.740606	0.740606
RELION masked-corrected FSC	Resolution (A-1)	Correlation Coefficient	0.268939	0.268939	0.734325	0.734325
RELION masked-corrected FSC	Resolution (A-1)	Correlation Coefficient	0.272727	0.272727	0.719064	0.719064
RELION masked-corrected FSC	Resolution (A-1)	Correlation Coefficient	0.276515	0.276515	0.702487	0.702487
RELION masked-corrected FSC	Resolution (A-1)	Correlation Coefficient	0.280303	0.280303	0.691755	0.691755
RELION masked-corrected FSC	Resolution (A-1)	Correlation Coefficient	0.284091	0.284091	0.679409	0.679409
RELION masked-corrected FSC	Resolution (A-1)	Correlation Coefficient	0.287879	0.287879	0.649776	0.649776
RELION masked-corrected FSC	Resolution (A-1)	Correlation Coefficient	0.291667	0.291667	0.615726	0.615726
RELION masked-corrected FSC	Resolution (A-1)	Correlation Coefficient	0.295455	0.295455	0.59421	0.59421
RELION masked-corrected FSC	Resolution (A-1)	Correlation Coefficient	0.299242	0.299242	0.565275	0.565275
RELION masked-corrected FSC	Resolution (A-1)	Correlation Coefficient	0.30303	0.30303	0.522876	0.522876
RELION masked-corrected FSC	Resolution (A-1)	Correlation Coefficient	0.306818	0.306818	0.487393	0.487393
RELION masked-corrected FSC	Resolution (A-1)	Correlation Coefficient	0.310606	0.310606	0.465758	0.465758
RELION masked-corrected FSC	Resolution (A-1)	Correlation Coefficient	0.314394	0.314394	0.437	0.437
RELION masked-corrected FSC	Resolution (A-1)	Correlation Coefficient	0.318182	0.318182	0.410271	0.410271
RELION masked-corrected FSC	Resolution (A-1)	Correlation Coefficient	0.32197	0.32197	0.401784	0.401784
RELION masked-corrected FSC	Resolution (A-1)	Correlation Coefficient	0.325758	0.325758	0.368796	0.368796
RELION masked-corrected FSC	Resolution (A-1)	Correlation Coefficient	0.329545	0.329545	0.330256	0.330256
RELION masked-corrected FSC	Resolution (A-1)	Correlation Coefficient	0.333333	0.333333	0.302693	0.302693
RELION masked-corrected FSC	Resolution (A-1)	Correlation Coefficient	0.337121	0.337121	0.275693	0.275693
RELION masked-corrected FSC	Resolution (A-1)	Correlation Coefficient	0.340909	0.340909	0.242524	0.242524
RELION masked-corrected FSC	Resolution (A-1)	Correlation Coefficient	0.344697	0.344697	0.202168	0.202168
RELION masked-corrected FSC	Resolution (A-1)	Correlation Coefficient	0.348485	0.348485	0.166298	0.166298
RELION masked-corrected FSC	Resolution (A-1)	Correlation Coefficient	0.352273	0.352273	0.156081	0.156081
RELION masked-corrected FSC	Resolution (A-1)	Correlation Coefficient	0.356061	0.356061	0.161018	0.161018
RELION masked-corrected FSC	Resolution (A-1)	Correlation Coefficient	0.359848	0.359848	0.16444	0.16444
RELION masked-corrected FSC	Resolution (A-1)	Correlation Coefficient	0.363636	0.363636	0.163371	0.163371
RELION masked-corrected FSC	Resolution (A-1)	Correlation Coefficient	0.367424	0.367424	0.136038	0.136038
RELION masked-corrected FSC	Resolution (A-1)	Correlation Coefficient	0.371212	0.371212	0.118985	0.118985
RELION masked-corrected FSC	Resolution (A-1)	Correlation Coefficient	0.375	0.375	0.108577	0.108577
RELION masked-corrected FSC	Resolution (A-1)	Correlation Coefficient	0.378788	0.378788	0.079078	0.079078
RELION masked-corrected FSC	Resolution (A-1)	Correlation Coefficient	0.382576	0.382576	0.0753547	0.0753547
RELION masked-corrected FSC	Resolution (A-1)	Correlation Coefficient	0.386364	0.386364	0.062157	0.062157
RELION masked-corrected FSC	Resolution (A-1)	Correlation Coefficient	0.390151	0.390151	0.0448603	0.0448603
RELION masked-corrected FSC	Resolution (A-1)	Correlation Coefficient	0.393939	0.393939	0.0270722	0.0270722
RELION masked-corrected FSC	Resolution (A-1)	Correlation Coefficient	0.397727	0.397727	0.0180802	0.0180802
RELION masked-corrected FSC	Resolution (A-1)	Correlation Coefficient	0.401515	0.401515	0.0177737	0.0177737
RELION masked-corrected FSC	Resolution (A-1)	Correlation Coefficient	0.405303	0.405303	0.0230043	0.0230043
RELION masked-corrected FSC	Resolution (A-1)	Correlation Coefficient	0.409091	0.409091	0.0160256	0.0160256
RELION masked-corrected FSC	Resolution (A-1)	Correlation Coefficient	0.412879	0.412879	-0.00293872	-0.00293872
RELION masked-corrected FSC	Resolution (A-1)	Correlation Coefficient	0.416667	0.416667	-0.00472821	-0.00472821
RELION masked-corrected FSC	Resolution (A-1)	Correlation Coefficient	0.420455	0.420455	0.00906797	0.00906797
RELION masked-corrected FSC	Resolution (A-1)	Correlation Coefficient	0.424242	0.424242	0.0265208	0.0265208
RELION masked-corrected FSC	Resolution (A-1)	Correlation Coefficient	0.42803	0.42803	0.0294855	0.0294855
RELION masked-corrected FSC	Resolution (A-1)	Correlation Coefficient	0.431818	0.431818	0.0170057	0.0170057
RELION masked-corrected FSC	Resolution (A-1)	Correlation Coefficient	0.435606	0.435606	0.0150982	0.0150982
RELION masked-corrected FSC	Resolution (A-1)	Correlation Coefficient	0.439394	0.439394	0.0207967	0.0207967
RELION masked-corrected FSC	Resolution (A-1)	Correlation Coefficient	0.443182	0.443182	0.012802	0.012802
RELION masked-corrected FSC	Resolution (A-1)	Correlation Coefficient	0.44697	0.44697	0.00633414	0.00633414
RELION masked-corrected FSC	Resolution (A-1)	Correlation Coefficient	0.450758	0.450758	0.0135511	0.0135511
RELION masked-corrected FSC	Resolution (A-1)	Correlation Coefficient	0.454545	0.454545	0.00837836	0.00837836
RELION masked-corrected FSC	Resolution (A-1)	Correlation Coefficient	0.458333	0.458333	0.00075484	0.00075484
RELION masked-corrected FSC	Resolution (A-1)	Correlation Coefficient	0.462121	0.462121	0.00939643	0.00939643
RELION masked-corrected FSC	Resolution (A-1)	Correlation Coefficient	0.465909	0.465909	0.00924034	0.00924034
RELION masked-corrected FSC	Resolution (A-1)	Correlation Coefficient	0.469697	0.469697	-0.0119445	-0.0119445
RELION masked-corrected FSC	Resolution (A-1)	Correlation Coefficient	0.473485	0.473485	-0.00394666	-0.00394666
RELION masked-corrected FSC	Resolution (A-1)	Correlation Coefficient	0.477273	0.477273	0.00097734	0.00097734
RELION masked-corrected FSC	Resolution (A-1)	Correlation Coefficient	0.481061	0.481061	-0.011387	-0.011387
RELION masked-corrected FSC	Resolution (A-1)	Correlation Coefficient	0.484848	0.484848	-0.00907808	-0.00907808
RELION masked-corrected FSC	Resolution (A-1)	Correlation Coefficient	0.488636	0.488636	-0.00211882	-0.00211882
RELION masked-corrected FSC	Resolution (A-1)	Correlation Coefficient	0.492424	0.492424	0.00250338	0.00250338
RELION masked-corrected FSC	Resolution (A-1)	Correlation Coefficient	0.496212	0.496212	-0.00194371	-0.00194371
RELION masked-corrected FSC	Resolution (A-1)	Correlation Coefficient	0.5	0.5	0.00304591	0.00304591
RELION masked-corrected FSC	Resolution (A-1)	Correlation Coefficient	0.503788	0.503788	0.0220295	0.0220295
RELION masked-corrected FSC	Resolution (A-1)	Correlation Coefficient	0.507576	0.507576	0.0352186	0.0352186
RELION masked-corrected FSC	Resolution (A-1)	Correlation Coefficient	0.511364	0.511364	0.0362058	0.0362058
RELION masked-corrected FSC	Resolution (A-1)	Correlation Coefficient	0.515151	0.515151	0.020191	0.020191
RELION masked-corrected FSC	Resolution (A-1)	Correlation Coefficient	0.518939	0.518939	0.0023936	0.0023936
RELION masked-corrected FSC	Resolution (A-1)	Correlation Coefficient	0.522727	0.522727	-0.00961341	-0.00961341
RELION masked-corrected FSC	Resolution (A-1)	Correlation Coefficient	0.526515	0.526515	-0.00961541	-0.00961541
RELION masked-corrected FSC	Resolution (A-1)	Correlation Coefficient	0.530303	0.530303	0.00405738	0.00405738
RELION masked-corrected FSC	Resolution (A-1)	Correlation Coefficient	0.534091	0.534091	-0.00464983	-0.00464983
RELION masked-corrected FSC	Resolution (A-1)	Correlation Coefficient	0.537879	0.537879	-0.0112466	-0.0112466
RELION masked-corrected FSC	Resolution (A-1)	Correlation Coefficient	0.541667	0.541667	-0.00434968	-0.00434968
RELION masked-corrected FSC	Resolution (A-1)	Correlation Coefficient	0.545455	0.545455	0.00300214	0.00300214
RELION masked-corrected FSC	Resolution (A-1)	Correlation Coefficient	0.549242	0.549242	0.00912287	0.00912287
RELION masked-corrected FSC	Resolution (A-1)	Correlation Coefficient	0.55303	0.55303	0.00781542	0.00781542
RELION masked-corrected FSC	Resolution (A-1)	Correlation Coefficient	0.556818	0.556818	0.00301146	0.00301146
RELION masked-corrected FSC	Resolution (A-1)	Correlation Coefficient	0.560606	0.560606	0.00370837	0.00370837
RELION masked-corrected FSC	Resolution (A-1)	Correlation Coefficient	0.564394	0.564394	0.00305834	0.00305834
RELION masked-corrected FSC	Resolution (A-1)	Correlation Coefficient	0.568182	0.568182	0.0114978	0.0114978
RELION masked-corrected FSC	Resolution (A-1)	Correlation Coefficient	0.57197	0.57197	0.00697693	0.00697693
RELION masked-corrected FSC	Resolution (A-1)	Correlation Coefficient	0.575758	0.575758	0.00304255	0.00304255
RELION masked-corrected FSC	Resolution (A-1)	Correlation Coefficient	0.579545	0.579545	0.00101648	0.00101648
RELION masked-corrected FSC	Resolution (A-1)	Correlation Coefficient	0.583333	0.583333	-0.00400268	-0.00400268
RELION masked-corrected FSC	Resolution (A-1)	Correlation Coefficient	0.587121	0.587121	-0.00155858	-0.00155858
RELION masked-corrected FSC	Resolution (A-1)	Correlation Coefficient	0.590909	0.590909	-0.00356299	-0.00356299
RELION masked-corrected FSC	Resolution (A-1)	Correlation Coefficient	0.594697	0.594697	-0.00812189	-0.00812189
RELION masked-corrected FSC	Resolution (A-1)	Correlation Coefficient	0.598485	0.598485	-0.00740413	-0.00740413
RELION masked-corrected FSC	Resolution (A-1)	Correlation Coefficient	0.602273	0.602273	-0.00123176	-0.00123176
RELION masked-corrected FSC	Resolution (A-1)	Correlation Coefficient	0.606061	0.606061	0.0161219	0.0161219
RELION masked-corrected FSC	Resolution (A-1)	Correlation Coefficient	0.609848	0.609848	0.00951387	0.00951387
RELION masked-corrected FSC	Resolution (A-1)	Correlation Coefficient	0.613636	0.613636	0.00506509	0.00506509
RELION masked-corrected FSC	Resolution (A-1)	Correlation Coefficient	0.617424	0.617424	0.0126117	0.0126117
RELION masked-corrected FSC	Resolution (A-1)	Correlation Coefficient	0.621212	0.621212	0.00498463	0.00498463
RELION masked-corrected FSC	Resolution (A-1)	Correlation Coefficient	0.625	0.625	0.00609493	0.00609493
RELION masked-corrected FSC	Resolution (A-1)	Correlation Coefficient	0.628788	0.628788	0.0125353	0.0125353
RELION masked-corrected FSC	Resolution (A-1)	Correlation Coefficient	0.632576	0.632576	0.00573057	0.00573057
RELION masked-corrected FSC	Resolution (A-1)	Correlation Coefficient	0.636364	0.636364	-0.000734479	-0.000734479
RELION masked-corrected FSC	Resolution (A-1)	Correlation Coefficient	0.640151	0.640151	0.0153651	0.0153651
RELION masked-corrected FSC	Resolution (A-1)	Correlation Coefficient	0.643939	0.643939	0.0108326	0.0108326
RELION masked-corrected FSC	Resolution (A-1)	Correlation Coefficient	0.647727	0.647727	0.00849673	0.00849673
RELION masked-corrected FSC	Resolution (A-1)	Correlation Coefficient	0.651515	0.651515	0.00897474	0.00897474
RELION masked-corrected FSC	Resolution (A-1)	Correlation Coefficient	0.655303	0.655303	0.00163483	0.00163483
RELION masked-corrected FSC	Resolution (A-1)	Correlation Coefficient	0.659091	0.659091	0.00337294	0.00337294
RELION masked-corrected FSC	Resolution (A-1)	Correlation Coefficient	0.662879	0.662879	-0.000329521	-0.000329521
RELION masked-corrected FSC	Resolution (A-1)	Correlation Coefficient	0.666667	0.666667	-0.00488699	-0.00488699
RELION masked-corrected FSC	Resolution (A-1)	Correlation Coefficient	0.670455	0.670455	-0.00966409	-0.00966409
RELION masked-corrected FSC	Resolution (A-1)	Correlation Coefficient	0.674242	0.674242	-0.0072698	-0.0072698
RELION masked-corrected FSC	Resolution (A-1)	Correlation Coefficient	0.67803	0.67803	-0.00824174	-0.00824174
RELION masked-corrected FSC	Resolution (A-1)	Correlation Coefficient	0.681818	0.681818	-0.0108593	-0.0108593
RELION masked-corrected FSC	Resolution (A-1)	Correlation Coefficient	0.685606	0.685606	0.00498028	0.00498028
RELION masked-corrected FSC	Resolution (A-1)	Correlation Coefficient	0.689394	0.689394	0.00790488	0.00790488
RELION masked-corrected FSC	Resolution (A-1)	Correlation Coefficient	0.693182	0.693182	0.00318303	0.00318303
RELION masked-corrected FSC	Resolution (A-1)	Correlation Coefficient	0.69697	0.69697	-0.00657745	-0.00657745
RELION masked-corrected FSC	Resolution (A-1)	Correlation Coefficient	0.700758	0.700758	-0.0173949	-0.0173949
RELION masked-corrected FSC	Resolution (A-1)	Correlation Coefficient	0.704545	0.704545	-0.00647661	-0.00647661
RELION masked-corrected FSC	Resolution (A-1)	Correlation Coefficient	0.708333	0.708333	2.80988e-05	2.80988e-05
RELION masked-corrected FSC	Resolution (A-1)	Correlation Coefficient	0.712121	0.712121	0.00953188	0.00953188
RELION masked-corrected FSC	Resolution (A-1)	Correlation Coefficient	0.715909	0.715909	0.0144416	0.0144416
RELION masked-corrected FSC	Resolution (A-1)	Correlation Coefficient	0.719697	0.719697	0.0111773	0.0111773
RELION masked-corrected FSC	Resolution (A-1)	Correlation Coefficient	0.723485	0.723485	0.0103353	0.0103353
RELION masked-corrected FSC	Resolution (A-1)	Correlation Coefficient	0.727273	0.727273	0.0142954	0.0142954
RELION masked-corrected FSC	Resolution (A-1)	Correlation Coefficient	0.731061	0.731061	0.0144584	0.0144584
RELION masked-corrected FSC	Resolution (A-1)	Correlation Coefficient	0.734848	0.734848	0.00228545	0.00228545
RELION masked-corrected FSC	Resolution (A-1)	Correlation Coefficient	0.738636	0.738636	-0.00722001	-0.00722001
RELION masked-corrected FSC	Resolution (A-1)	Correlation Coefficient	0.742424	0.742424	-0.00554942	-0.00554942
RELION masked-corrected FSC	Resolution (A-1)	Correlation Coefficient	0.746212	0.746212	0.00240836	0.00240836
RELION masked-corrected FSC	Resolution (A-1)	Correlation Coefficient	0.75	0.75	0.00370667	0.00370667
RELION masked-corrected FSC	Resolution (A-1)	Correlation Coefficient	0.753788	0.753788	-0.00878879	-0.00878879
RELION masked-corrected FSC	Resolution (A-1)	Correlation Coefficient	0.757576	0.757576	-0.0195428	-0.0195428
