# Supplementary material for: Structure, sequon recognition and mechanism of tryptophan C-mannosyltransferase
Source: Nat Chem Biol. 2023 Jan 5;19(5):575–84. doi: 10.1038/s41589-022-01219-9 (PMC10154233; doi:10.1038/s41589-022-01219-9)
Supplement: Source Data Extended Data Fig. 2 — Raw data of chromatogram, unprocessed SDS–PAGE and input data of graph. [file 41589_2022_1219_MOESM6_ESM.zip › Source_Data_Extended_Data_Figure_2/Extended_Data_Figure_2a_chromatogram.xlsx]

## Sheet: Sheet1
ml	A280 (mAU)
0	-4.84
0.02	-3.53
0.05	-3.13
0.07	-3.6
0.1	-3.76
0.12	-3.11
0.15	-3.44
0.17	-3.72
0.2	-4
0.22	-4.06
0.25	-4.3
0.27	-4.78
0.3	-4.65
0.32	-4.8
0.35	-4.61
0.37	-4.74
0.4	-5.36
0.42	-4.83
0.45	-4.98
0.47	-5.02
0.5	-4.87
0.52	-4.92
0.55	-4.87
0.57	-5.05
0.6	-4.91
0.62	-4.83
0.65	-5
0.67	-5.25
0.7	-5.06
0.72	-4.99
0.75	-5.07
0.77	-4.99
0.8	-5.36
0.82	-5.45
0.85	-5.35
0.87	-5.33
0.9	-5.22
0.92	-4.85
0.95	-4.85
0.97	-4.93
0.99	-5.45
1.02	-5.32
1.04	-5.33
1.07	-5.44
1.09	-5.47
1.12	-5.46
1.14	-5.46
1.17	-5.34
1.19	-5.8
1.22	-5.77
1.24	-5.42
1.27	-5.75
1.29	-6.05
1.32	-5.89
1.34	-6.02
1.37	-6.1
1.39	-6.19
1.42	-6.17
1.44	-6.12
1.47	-6.05
1.49	-6.15
1.52	-6.14
1.54	-5.88
1.57	-5.68
1.59	-5.27
1.62	-5.44
1.64	-5.59
1.67	-5.6
1.69	-5.64
1.72	-5.53
1.74	-5.52
1.77	-5.24
1.79	-5.63
1.82	-5.52
1.84	-5.84
1.87	-5.71
1.89	-5.54
1.92	-5.76
1.94	-5.4
1.97	-5.29
1.99	-5.62
2.01	-5.64
2.04	-5.92
2.06	-5.98
2.09	-5.6
2.11	-5.85
2.14	-6.08
2.16	-5.67
2.19	-5.65
2.21	-5.47
2.24	-5.46
2.26	-5.46
2.29	-5.33
2.31	-5.72
2.34	-6
2.36	-5.77
2.39	-5.96
2.41	-5.92
2.44	-6.05
2.46	-6.22
2.49	-5.99
2.51	-6.2
2.54	-6.19
2.56	-6.12
2.59	-5.99
2.61	-5.52
2.64	-5.98
2.66	-6
2.69	-5.97
2.71	-5.89
2.74	-5.75
2.76	-5.89
2.79	-5.68
2.81	-5.57
2.84	-5.65
2.86	-5.95
2.89	-5.64
2.91	-5.58
2.94	-5.76
2.96	-6.29
2.98	-5.71
3.01	-5.75
3.03	-5.76
3.06	-6.28
3.08	-5.89
3.11	-5.91
3.13	-5.92
3.16	-6.01
3.18	-5.72
3.21	-5.95
3.23	-6.16
3.26	-5.78
3.28	-5.83
3.31	-5.82
3.33	-6.31
3.36	-6.54
3.38	-6.45
3.41	-6.69
3.43	-6.43
3.46	-6.62
3.48	-6.44
3.51	-6.33
3.53	-6.79
3.56	-6.49
3.58	-6.36
3.61	-6.09
3.63	-5.89
3.66	-5.86
3.68	-5.55
3.71	-5.52
3.73	-5.94
3.76	-5.73
3.78	-5.76
3.81	-5.81
3.83	-5.59
3.86	-5.77
3.88	-5.65
3.91	-5.41
3.93	-5.74
3.96	-5.59
3.98	-5.74
4	-5.66
4.03	-5.53
4.05	-5.74
4.08	-5.56
4.1	-5.46
4.13	-5.59
4.15	-5.67
4.18	-5.96
4.2	-5.9
4.23	-5.53
4.25	-6
4.28	-5.99
4.3	-5.53
4.33	-5.99
4.35	-5.89
4.38	-6.19
4.4	-6.16
4.43	-6.05
4.45	-6.25
4.48	-5.91
4.5	-5.6
4.53	-5.73
4.55	-6.13
4.58	-5.77
4.6	-5.98
4.63	-5.89
4.65	-6.02
4.68	-5.91
4.7	-5.52
4.73	-5.65
4.75	-5.51
4.78	-5.71
4.8	-5.69
4.83	-5.77
4.85	-5.72
4.88	-5.53
4.9	-5.49
4.93	-5.57
4.95	-5.44
4.97	-5.82
5	-5.73
5.02	-5.58
5.05	-5.86
5.07	-5.81
5.1	-5.39
5.12	-5.65
5.15	-5.59
5.17	-5.71
5.2	-6.08
5.22	-5.74
5.25	-5.95
5.27	-5.92
5.3	-5.81
5.32	-5.64
5.35	-5.76
5.37	-5.92
5.4	-6.28
5.42	-6.25
5.45	-6.25
5.47	-6.25
5.5	-6.07
5.52	-6.23
5.55	-6.07
5.57	-6.17
5.6	-6.44
5.62	-6.26
5.65	-6.2
5.67	-6.2
5.7	-5.87
5.72	-5.67
5.75	-5.9
5.77	-5.75
5.8	-5.37
5.82	-5.85
5.85	-5.86
5.87	-5.98
5.9	-5.72
5.92	-5.62
5.94	-6.63
5.97	-6.99
5.99	-6.28
6.02	-6.34
6.04	-6.02
6.07	-5.45
6.09	-5.32
6.12	-6.04
6.14	-6.23
6.17	-6.14
6.19	-5.89
6.22	-6.55
6.24	-6.54
6.27	-6.19
6.29	-6.11
6.32	-5.83
6.34	-6.05
6.37	-6.21
6.39	-6.08
6.42	-6.5
6.44	-6.5
6.47	-6.43
6.49	-6.23
6.52	-5.92
6.54	-6.6
6.57	-6.48
6.59	-6.15
6.62	-6.25
6.64	-6.34
6.67	-6.32
6.69	-6.49
6.72	-6
6.74	-6.45
6.77	-6.4
6.79	-6.13
6.82	-5.97
6.84	-6.26
6.87	-6.15
6.89	-6.12
6.92	-5.9
6.94	-6.43
6.96	-6.51
6.99	-6.15
7.01	-6.3
7.04	-6.3
7.06	-6.41
7.09	-6.04
7.11	-5.92
7.14	-6.48
7.16	-6.25
7.19	-6.13
7.21	-6.47
7.24	-6.64
7.26	-6.38
7.29	-6.1
7.31	-5.74
7.34	-6.2
7.36	-6.25
7.39	-6.28
7.41	-6.22
7.44	-6.62
7.46	-6.74
7.49	-6.61
7.51	-6.35
7.54	-6.37
7.56	-6.49
7.59	-6.4
7.61	-6.38
7.64	-6.09
7.66	-6.38
7.69	-5.72
7.71	-5.17
7.74	-4.62
7.76	-4.69
7.79	-4.39
7.81	-3.78
7.84	-3.42
7.86	-2.88
7.89	-2.07
7.91	-1.03
7.93	0.12
7.96	2.03
7.98	4.03
8.01	7.46
8.03	11.53
8.06	17.46
8.08	25.03
8.11	35.22
8.13	48.25
8.16	64.36
8.18	84.98
8.21	110.05
8.23	137.16
8.26	166.26
8.28	196.41
8.31	223.99
8.33	248.06
8.36	265.92
8.38	280.51
8.41	287.84
8.43	289.47
8.46	288.47
8.48	283.78
8.51	277.28
8.53	269.21
8.56	260.47
8.58	251.95
8.61	243.43
8.63	234.25
8.66	226.63
8.68	221.46
8.71	211.51
8.73	203.14
8.76	196.49
8.78	189.63
8.81	184.06
8.83	177.61
8.86	172.33
8.88	167.48
8.9	162.12
8.93	159.15
8.95	157.14
8.98	150.88
9	146.24
9.03	141.12
9.05	135.64
9.08	130.6
9.1	125.08
9.13	119.4
9.15	114.94
9.18	109.73
9.2	104
9.23	101.65
9.25	96.42
9.28	89.48
9.3	85.77
9.33	82.39
9.35	79
9.38	75.32
9.4	71.91
9.43	70.55
9.45	68.53
9.48	67.62
9.5	67.03
9.53	65.52
9.55	64.13
9.58	62.76
9.6	61.7
9.63	60.35
9.65	59.31
9.68	58.11
9.7	57.19
9.73	56.22
9.75	55.38
9.78	55.19
9.8	54.92
9.83	53.88
9.85	52.68
9.88	52.37
9.9	52.19
9.92	51.75
9.95	51.08
9.97	50.15
10	49.57
10.02	49.05
10.05	48.41
10.07	48.68
10.1	48.47
10.12	48.06
10.15	47.78
10.17	47.15
10.2	46.46
10.22	46.02
10.25	45.31
10.27	45.26
10.3	45.33
10.32	44.72
10.35	44.76
10.37	44.85
10.4	44.11
10.42	43.75
10.45	43.01
10.47	43.23
10.5	43.18
10.52	43.3
10.55	42.43
10.57	42.46
10.6	42.25
10.62	42.21
10.65	41.98
10.67	41.87
10.7	41.96
10.72	41.89
10.75	41.19
10.77	41.24
10.8	40.92
10.82	40.84
10.85	40.29
10.87	40.54
10.89	40.82
10.92	40.95
10.94	40.68
10.97	40.45
10.99	40.2
11.02	39.92
11.04	39.67
11.07	39.94
11.09	40.21
11.12	40.11
11.14	39.18
11.17	39.65
11.19	39.94
11.22	40.49
11.24	40.14
11.27	40.61
11.29	40.8
11.32	40.91
11.34	40.4
11.37	41.05
11.39	41.14
11.42	41.6
11.44	41.82
11.47	42.68
11.49	43.73
11.52	43.66
11.54	43.81
11.57	44.44
11.59	45.23
11.62	45.72
11.64	46.67
11.67	47.34
11.69	48.44
11.72	49.48
11.74	50.41
11.77	51.99
11.79	53.23
11.82	54.91
11.84	56.03
11.87	57.29
11.89	58.35
11.91	59.77
11.94	60.79
11.96	61.81
11.99	63.07
12.01	64.4
12.04	65.9
12.06	67.36
12.09	68.12
12.11	68.34
12.14	69.9
12.16	70.6
12.19	71.29
12.21	72.02
12.24	72.29
12.26	72.52
12.29	72.76
12.31	72.87
12.34	73.45
12.36	72.55
12.39	72.65
12.41	72.25
12.44	71.57
12.46	71.05
12.49	69.76
12.51	68.92
12.54	68.61
12.56	67.47
12.59	66.25
12.61	66.26
12.64	64.52
12.66	62.73
12.69	60.72
12.71	59.59
12.74	58.03
12.76	56.07
12.79	54.79
12.81	53.01
12.84	50.9
12.86	49.59
12.88	48.4
12.91	46.98
12.93	46.06
12.96	44.34
12.98	42.8
13.01	41.05
13.03	39.29
13.06	37.88
13.08	36.37
13.11	35.2
13.13	33.55
13.16	32.64
13.18	31.96
13.21	30.27
13.23	29.32
13.26	28.45
13.28	27.3
13.31	26.32
13.33	25.58
13.36	24.63
13.38	23.35
13.41	22.87
13.43	22.11
13.46	21.81
13.48	20.9
13.51	20.21
13.53	19.99
13.56	18.9
13.58	18.07
13.61	17.49
13.63	16.95
13.66	16.37
13.68	16.01
13.71	15.81
13.73	15.35
13.76	15.01
13.78	14.64
13.81	14
13.83	13.72
13.85	13.73
13.88	13.56
13.9	13.45
13.93	12.53
13.95	12.41
13.98	12.4
14	11.97
14.03	11.62
14.05	11.4
14.08	11.06
14.1	10.97
14.13	10.19
14.15	9.92
14.18	9.99
14.2	9.55
14.23	8.92
14.25	8.82
14.28	7.96
14.3	9.01
14.33	8.45
14.35	7.72
14.38	7.56
14.4	6.97
14.43	6.55
14.45	6.62
14.48	6.33
14.5	5.94
14.53	5.68
14.55	5.34
14.58	5.38
14.6	5.04
14.63	4.8
14.65	4.48
14.68	4.42
14.7	4.44
14.73	3.85
14.75	3.49
14.78	3.64
14.8	3.3
14.83	3.23
14.85	2.93
14.87	2.77
14.9	3.15
14.92	2.58
14.95	2.59
14.97	2.74
15	2.52
15.02	2.47
15.05	2.32
15.07	2.29
15.1	2.68
15.12	1.97
15.15	2.08
15.17	2.07
15.2	1.93
15.22	1.88
15.25	1.22
15.27	1.93
15.3	1.83
15.32	1.1
15.35	1.24
15.37	1.42
15.4	1.18
15.42	0.89
15.45	0.62
15.47	1
15.5	0.75
15.52	0.42
15.55	0.4
15.57	0.17
15.6	0.3
15.62	-0.59
15.65	-0.65
15.67	-0.75
15.7	-0.93
15.72	-1.02
15.75	-1.36
15.77	-1.51
15.8	-1.93
15.82	-1.85
15.84	-1.92
15.87	-2.09
15.89	-1.83
15.92	-1.46
15.94	-1.82
15.97	-1.86
15.99	-1.77
16.02	-2
16.04	-1.99
16.07	-2.27
16.09	-2.53
16.12	-2.48
16.14	-2.49
16.17	-2.73
16.19	-3.01
16.22	-3.33
16.24	-3.25
16.27	-3.08
16.29	-3.41
16.32	-3.55
16.34	-2.92
16.37	-3.75
16.39	-3.66
16.42	-3.54
16.44	-3.59
16.47	-3.76
16.49	-3.76
16.52	-3.64
16.54	-3.81
16.57	-3.44
16.59	-3.78
16.62	-4.02
16.64	-4.09
16.67	-4.25
16.69	-4.27
16.72	-4.29
16.74	-5.2
16.77	-4.26
16.79	-4.24
16.81	-4.32
16.84	-4.24
16.86	-4.24
16.89	-4.52
16.91	-3.91
16.94	-4.31
16.96	-4.2
16.99	-4.07
17.01	-4.1
17.04	-4.07
17.06	-4.06
17.09	-4.03
17.11	-3.53
17.14	-3.7
17.16	-3.72
17.19	-3.51
17.21	-3.38
17.24	-2.95
17.26	-2.73
17.29	-2.68
17.31	-1.9
17.34	-1.54
17.36	-1
17.39	-0.53
17.41	-0.08
17.44	0.88
17.46	1.55
17.49	2.04
17.51	3.31
17.54	3.86
17.56	4.7
17.59	5.23
17.61	5.94
17.64	6.64
17.66	6.68
17.69	7.26
17.71	7.72
17.74	7.97
17.76	8.22
17.79	8.4
17.81	8.55
17.83	8.51
17.86	8.37
17.88	8.11
17.91	7.76
17.93	7.63
17.96	7.65
17.98	7.37
18.01	7.21
18.03	5.91
18.06	5.42
18.08	5.28
18.11	4.29
18.13	4.27
18.16	3.89
18.18	2.92
18.21	2.45
18.23	1.59
18.26	1.31
18.28	1.15
18.31	0.65
18.33	0.02
18.36	-0.07
18.38	-0.6
18.41	-0.93
18.43	-1.58
18.46	-2.04
18.48	-1.66
18.51	-2.16
18.53	-2.31
18.56	-2.5
18.58	-2.91
18.61	-2.82
18.63	-3.45
18.66	-3.43
18.68	-3.45
18.71	-3.71
18.73	-4.08
18.76	-4.08
18.78	-4.1
18.8	-3.96
18.83	-4.22
18.85	-4.42
18.88	-4.24
18.9	-4.34
18.93	-4.65
18.95	-4.48
18.98	-4.72
19	-4.65
19.03	-4.87
19.05	-4.58
19.08	-4.3
19.1	-4.66
19.13	-4.89
19.15	-4.98
19.18	-4.92
19.2	-4.8
19.23	-5.32
19.25	-5.42
19.28	-5.07
19.3	-4.95
19.33	-5.17
19.35	-5.24
19.38	-5.22
19.4	-5.23
19.43	-5.61
19.45	-5.55
19.48	-5.52
19.5	-5.42
19.53	-5.69
19.55	-5.57
19.58	-5.6
19.6	-5.67
19.63	-5.62
19.65	-5.7
19.68	-6.17
19.7	-5.63
19.73	-6.57
19.75	-7.18
19.78	-7.41
19.8	-7.53
19.82	-6.83
19.85	-6.62
19.87	-7.02
19.9	-7.36
19.92	-7.58
19.95	-7.81
19.97	-7.99
20	-8.05
20.02	-8.12
20.05	-8.41
20.07	-8.81
20.1	-8.77
20.12	-9.09
20.15	-9.56
20.17	-9.25
20.2	-9.39
20.22	-9.43
20.25	-9.42
20.27	-9.06
20.3	-8.48
20.32	-7.87
20.35	-7.67
20.37	-6.38
20.4	-5.51
20.42	-4.7
20.45	-4.14
20.47	-3.82
20.5	-3.51
20.52	-3.34
20.55	-3.62
20.57	-3.83
20.6	-4.08
20.62	-4.29
20.65	-4.13
20.67	-3.97
20.7	-4.07
20.72	-4.7
20.75	-4.67
20.77	-4.9
20.79	-5.14
20.82	-5.11
20.84	-4.77
20.87	-4.89
20.89	-4.69
20.92	-5.16
20.94	-4.79
20.97	-4.48
20.99	-4.67
21.02	-4.01
21.04	-4.03
21.07	-4.48
21.09	-3.77
21.12	-3.56
21.14	-3.7
21.17	-3.51
21.19	-3.47
21.22	-3.01
21.24	-2.91
21.27	-2.65
21.29	-2.54
21.32	-2.46
21.34	-2.76
21.37	-2.65
21.39	-2.43
21.42	-2.02
21.44	-2.31
21.47	-2.23
21.49	-1.9
21.52	-2.23
21.54	-1.96
21.57	-2.11
21.59	-2.13
21.62	-2.19
21.64	-2.47
21.67	-2.37
21.69	-2.44
21.72	-2.48
21.74	-2.96
21.76	-4.22
21.79	-4.38
21.81	-4.72
21.84	-4.88
21.86	-5.16
21.89	-5.36
21.91	-5.49
21.94	-5.57
21.96	-5.88
21.99	-5.88
22.01	-5.96
22.04	-5.8
22.06	-5.67
22.09	-5.79
22.11	-5.83
22.14	-5.86
22.16	-5.93
22.19	-5.82
22.21	-5.89
22.24	-5.98
22.26	-5.78
22.29	-5.95
22.31	-6.32
22.34	-6.13
22.36	-5.96
22.39	-6.02
22.41	-6.1
22.44	-6.16
22.46	-5.98
22.49	-5.87
22.51	-6.17
22.54	-6.1
22.56	-6.07
22.59	-6.14
22.61	-6.45
22.64	-6.35
22.66	-6.46
22.69	-6.33
22.71	-5.86
22.74	-5.96
22.76	-5.88
22.78	-6.14
22.81	-6.45
22.83	-6.62
22.86	-6.85
22.88	-6.01
22.91	-6.25
22.93	-6.67
22.96	-6.42
22.98	-6.11
23.01	-6.24
23.03	-6.38
23.06	-5.97
23.08	-6.19
23.11	-5.89
23.13	-6.01
23.16	-6.39
23.18	-6.13
23.21	-6.58
23.23	-5.99
23.26	-5.79
23.28	-6.11
23.31	-6.14
23.33	-6.35
23.36	-6.11
23.38	-6.06
23.41	-6.1
23.43	-6.17
23.46	-5.99
23.48	-6.03
23.51	-6.23
23.53	-6.41
23.56	-6.14
23.58	-5.96
23.61	-6.01
23.63	-6.22
23.66	-5.97
23.68	-6.08
23.71	-6
23.73	-5.91
23.75	-6.06
23.78	-5.78
23.8	-6.15
23.83	-6.3
23.85	-6.12
23.88	-6.15
23.9	-6.34
23.93	-6.46
23.95	-6.13
23.98	-6.15
24	-6.06
