# Supplementary material for: Structure, sequon recognition and mechanism of tryptophan C-mannosyltransferase
Source: Nat Chem Biol. 2023 Jan 5;19(5):575–84. doi: 10.1038/s41589-022-01219-9 (PMC10154233; doi:10.1038/s41589-022-01219-9)
Supplement: Source Data Extended Data Fig. 2 — Raw data of chromatogram, unprocessed SDS–PAGE and input data of graph. [file 41589_2022_1219_MOESM6_ESM.zip › Source_Data_Extended_Data_Figure_2/Extended_Data_Figure_2d_left_chromatogram_DPY19_only.xlsx]

## Sheet: Sheet1
ml	DPY19 4 °C	DPY19 36 °C
0.00145833	0.112534	0.277042
0.003125	0.113964	0.277042
0.00479167	0.116348	0.277519
0.00645833	0.117779	0.277519
0.008125	0.117302	0.277519
0.00979167	0.115871	0.277996
0.0114583	0.114918	0.277996
0.013125	0.114441	0.27895
0.0147917	0.113964	0.279903
0.0164583	0.114441	0.279903
0.018125	0.115871	0.277996
0.0197917	0.117302	0.275612
0.0214583	0.117779	0.273228
0.023125	0.118256	0.26989
0.0247917	0.119209	0.267029
0.0264583	0.119209	0.265121
0.028125	0.118256	0.265598
0.0297917	0.118256	0.266552
0.0314583	0.118256	0.267982
0.033125	0.119209	0.26989
0.0347917	0.119209	0.271797
0.0364583	0.119686	0.273228
0.038125	0.121117	0.273705
0.0397917	0.123024	0.274658
0.0414583	0.123024	0.276089
0.043125	0.12207	0.277996
0.0447917	0.12064	0.279903
0.0464583	0.119686	0.281811
0.048125	0.118732	0.284195
0.0497917	0.118256	0.285625
0.0514583	0.118732	0.285625
0.053125	0.119686	0.286102
0.0547917	0.120163	0.286102
0.0564583	0.119686	0.286579
0.058125	0.118732	0.287056
0.0597917	0.118732	0.287056
0.0614583	0.119209	0.286579
0.063125	0.120163	0.285149
0.0647917	0.121117	0.283241
0.0664583	0.12207	0.281811
0.068125	0.12207	0.280857
0.0697917	0.121117	0.280857
0.0714583	0.119686	0.281811
0.073125	0.119686	0.283718
0.0747917	0.120163	0.285625
0.0764583	0.12207	0.286102
0.078125	0.124454	0.286579
0.0797917	0.125885	0.286579
0.0814583	0.126839	0.287056
0.083125	0.125885	0.287533
0.0847917	0.123978	0.287533
0.0864583	0.122547	0.287533
0.088125	0.121117	0.286579
0.0897917	0.120163	0.285625
0.0914583	0.119686	0.283718
0.093125	0.120163	0.282764
0.0947917	0.121117	0.282288
0.0964583	0.12207	0.283241
0.098125	0.12207	0.285625
0.0997917	0.123501	0.287533
0.101458	0.125408	0.28944
0.103125	0.127792	0.28944
0.104792	0.129223	0.28801
0.106458	0.1297	0.287533
0.108125	0.1297	0.287533
0.109792	0.128269	0.286579
0.111458	0.125885	0.285149
0.113125	0.123024	0.285149
0.114792	0.119686	0.287056
0.116458	0.117779	0.288486
0.118125	0.117302	0.288486
0.119792	0.117302	0.28801
0.121458	0.117779	0.28801
0.123125	0.117779	0.287533
0.124792	0.118732	0.286102
0.126458	0.119209	0.283718
0.128125	0.119686	0.282288
0.129792	0.120163	0.282764
0.131458	0.121117	0.284195
0.133125	0.121117	0.286102
0.134792	0.119686	0.287056
0.136458	0.116825	0.287533
0.138125	0.114918	0.28801
0.139792	0.112534	0.28801
0.141458	0.111103	0.28801
0.143125	0.11158	0.288963
0.144792	0.113487	0.289917
0.146458	0.114918	0.290871
0.148125	0.115395	0.290871
0.149792	0.115871	0.28944
0.151458	0.116825	0.28944
0.153125	0.117779	0.290394
0.154792	0.119209	0.290871
0.156458	0.121117	0.290871
0.158125	0.123024	0.28944
0.159792	0.124454	0.287533
0.161458	0.124931	0.285625
0.163125	0.125408	0.283718
0.164792	0.124931	0.281811
0.166458	0.123978	0.281811
0.168125	0.123024	0.283718
0.169792	0.122547	0.286102
0.171458	0.12207	0.287533
0.173125	0.121593	0.287533
0.174792	0.122547	0.287056
0.176458	0.123978	0.286102
0.178125	0.125408	0.284672
0.179792	0.124931	0.283718
0.181458	0.123501	0.283241
0.183125	0.121117	0.284195
0.184792	0.118732	0.285625
0.186458	0.116825	0.28801
0.188125	0.115395	0.289917
0.189792	0.115871	0.290394
0.191458	0.116348	0.28944
0.193125	0.117302	0.28801
0.194792	0.116825	0.287533
0.196458	0.116348	0.287533
0.198125	0.115871	0.288486
0.199792	0.115395	0.289917
0.201458	0.114918	0.291347
0.203125	0.113964	0.292778
0.204792	0.113487	0.292778
0.206458	0.112057	0.291347
0.208125	0.111103	0.28944
0.209792	0.110626	0.28801
0.211458	0.111103	0.287056
0.213125	0.11301	0.287056
0.214792	0.115395	0.287056
0.216458	0.118256	0.287533
0.218125	0.120163	0.286579
0.219792	0.12064	0.285625
0.221458	0.119686	0.285149
0.223125	0.118732	0.284195
0.224792	0.117302	0.283718
0.226458	0.115395	0.283718
0.228125	0.11301	0.285149
0.229792	0.112057	0.287533
0.231458	0.112534	0.28944
0.233125	0.11301	0.289917
0.234792	0.112057	0.289917
0.236458	0.11158	0.289917
0.238125	0.112534	0.28944
0.239792	0.114918	0.288486
0.241458	0.116825	0.287533
0.243125	0.118256	0.286579
0.244792	0.118732	0.286102
0.246458	0.119209	0.286102
0.248125	0.119209	0.286102
0.249792	0.117779	0.286102
0.251458	0.114918	0.285149
0.253125	0.112534	0.284195
0.254792	0.11158	0.282288
0.256458	0.110626	0.28038
0.258125	0.109673	0.279903
0.259792	0.108719	0.279903
0.261458	0.108719	0.28038
0.263125	0.109196	0.280857
0.264792	0.109673	0.282288
0.266458	0.109673	0.282764
0.268125	0.109196	0.282764
0.269792	0.109196	0.282764
0.271458	0.109196	0.283241
0.273125	0.109673	0.283241
0.274792	0.111103	0.282764
0.276458	0.112534	0.282764
0.278125	0.113964	0.283241
0.279792	0.115395	0.285149
0.281458	0.116825	0.287533
0.283125	0.117302	0.290394
0.284792	0.116825	0.293732
0.286458	0.115395	0.296593
0.288125	0.113487	0.297546
0.289792	0.112057	0.296116
0.291458	0.111103	0.292301
0.293125	0.110149	0.288963
0.294792	0.109196	0.285625
0.296458	0.110149	0.282288
0.298125	0.11158	0.279427
0.299792	0.112534	0.27895
0.301458	0.112534	0.280857
0.303125	0.112534	0.283241
0.304792	0.113487	0.285625
0.306458	0.113964	0.28801
0.308125	0.113964	0.290394
0.309792	0.113964	0.292301
0.311458	0.113487	0.292778
0.313125	0.11301	0.292778
0.314792	0.112057	0.293255
0.316458	0.110626	0.293732
0.318125	0.109196	0.292301
0.319792	0.107765	0.290394
0.321458	0.106812	0.288486
0.323125	0.107288	0.287056
0.324792	0.107765	0.286102
0.326458	0.107765	0.286102
0.328125	0.108719	0.28801
0.329792	0.109673	0.290871
0.331458	0.110149	0.293255
0.333125	0.109673	0.295162
0.334792	0.109196	0.294685
0.336458	0.108719	0.292778
0.338125	0.108242	0.28944
0.339792	0.106812	0.287056
0.341458	0.105381	0.285149
0.343125	0.104427	0.283718
0.344792	0.104427	0.283241
0.346458	0.103951	0.283718
0.348125	0.104904	0.284672
0.349792	0.106335	0.285625
0.351458	0.107765	0.285625
0.353125	0.108719	0.286102
0.354792	0.108719	0.286579
0.356458	0.108719	0.287533
0.358125	0.107765	0.28801
0.359792	0.105858	0.287533
0.361458	0.103951	0.286579
0.363125	0.102043	0.285625
0.364792	0.101089	0.284672
0.366458	0.100136	0.284672
0.368125	0.0991821	0.284672
0.369792	0.0991821	0.285149
0.371458	0.099659	0.285625
0.373125	0.102043	0.286579
0.374792	0.103474	0.287533
0.376458	0.103951	0.287056
0.378125	0.104427	0.287056
0.379792	0.105381	0.287056
0.381458	0.105858	0.287533
0.383125	0.104904	0.287056
0.384792	0.103474	0.286579
0.386458	0.10252	0.285149
0.388125	0.101566	0.284195
0.389792	0.100613	0.284672
0.391458	0.099659	0.286102
0.393125	0.099659	0.287533
0.394792	0.100136	0.288486
0.396458	0.100613	0.28944
0.398125	0.101089	0.288963
0.399792	0.10252	0.28801
0.401458	0.103951	0.286579
0.403125	0.104427	0.285149
0.404792	0.105381	0.284195
0.406458	0.106335	0.283241
0.408125	0.108242	0.282288
0.409792	0.109196	0.281811
0.411458	0.107765	0.281334
0.413125	0.105858	0.28038
0.414792	0.103951	0.279903
0.416458	0.10252	0.28038
0.418125	0.102043	0.281334
0.419792	0.102997	0.282288
0.421458	0.104904	0.284195
0.423125	0.107288	0.287056
0.424792	0.108719	0.290394
0.426458	0.108719	0.292301
0.428125	0.106812	0.292778
0.429792	0.104904	0.291824
0.431458	0.103951	0.290871
0.433125	0.103474	0.28944
0.434792	0.103474	0.287533
0.436458	0.104904	0.286579
0.438125	0.107288	0.287056
0.439792	0.108242	0.287533
0.441458	0.106812	0.286579
0.443125	0.105381	0.286102
0.444792	0.103951	0.285625
0.446458	0.102997	0.286102
0.448125	0.10252	0.286579
0.449792	0.102997	0.288963
0.451458	0.105381	0.291824
0.453125	0.107765	0.294685
0.454792	0.110149	0.296116
0.456458	0.111103	0.296116
0.458125	0.110149	0.294685
0.459792	0.107288	0.293255
0.461458	0.103951	0.292301
0.463125	0.101089	0.290871
0.464792	0.0991821	0.290394
0.466458	0.0987053	0.290871
0.468125	0.0987053	0.291347
0.469792	0.099659	0.291347
0.471458	0.101089	0.290871
0.473125	0.102043	0.289917
0.474792	0.101566	0.288486
0.476458	0.100613	0.286579
0.478125	0.100136	0.284195
0.479792	0.0991821	0.283241
0.481458	0.0982284	0.282288
0.483125	0.0972748	0.281811
0.484792	0.0972748	0.282764
0.486458	0.0977516	0.285149
0.488125	0.0987053	0.287533
0.489792	0.100136	0.28944
0.491458	0.101566	0.290394
0.493125	0.103474	0.28944
0.494792	0.104904	0.28801
0.496458	0.104904	0.286579
0.498125	0.104904	0.286102
0.499792	0.103951	0.284195
0.501458	0.103474	0.282288
0.503125	0.102997	0.281334
0.504792	0.10252	0.280857
0.506458	0.10252	0.28038
0.508125	0.10252	0.279903
0.509792	0.102997	0.280857
0.511458	0.102043	0.283241
0.513125	0.099659	0.285625
0.514792	0.0967979	0.287533
0.516458	0.0948906	0.288486
0.518125	0.0944138	0.289917
0.519792	0.0953674	0.291347
0.521458	0.0967979	0.293255
0.523125	0.0982284	0.294685
0.524792	0.099659	0.295639
0.526458	0.100613	0.295639
0.528125	0.100136	0.295639
0.529792	0.0991821	0.295162
0.531458	0.0987053	0.293732
0.533125	0.099659	0.292778
0.534792	0.100613	0.292301
0.536458	0.100613	0.292301
0.538125	0.0991821	0.290394
0.539792	0.0977516	0.287056
0.541458	0.0963211	0.283718
0.543125	0.0953674	0.28038
0.544792	0.0953674	0.277996
0.546458	0.0963211	0.277519
0.548125	0.0982284	0.278473
0.549792	0.100613	0.281334
0.551458	0.102997	0.284672
0.553125	0.102997	0.28801
0.554792	0.101566	0.289917
0.556458	0.099659	0.291347
0.558125	0.099659	0.291824
0.559792	0.099659	0.291347
0.561458	0.100136	0.290394
0.563125	0.101089	0.288963
0.564792	0.10252	0.28801
0.566458	0.103951	0.28801
0.568125	0.103951	0.28944
0.569792	0.103474	0.290871
0.571458	0.10252	0.292301
0.573125	0.10252	0.293732
0.574792	0.102997	0.295162
0.576458	0.103474	0.296116
0.578125	0.103951	0.296593
0.579792	0.104427	0.29707
0.581458	0.105381	0.297546
0.583125	0.105381	0.298023
0.584792	0.103951	0.298023
0.586458	0.102043	0.298023
0.588125	0.100136	0.29707
0.589792	0.0967979	0.296116
0.591458	0.0939369	0.295162
0.593125	0.0925064	0.294685
0.594792	0.0929833	0.293255
0.596458	0.0944138	0.292301
0.598125	0.0958443	0.291824
0.599792	0.0972748	0.292301
0.601458	0.0982284	0.293732
0.603125	0.0982284	0.294685
0.604792	0.0982284	0.295639
0.606458	0.0982284	0.296593
0.608125	0.0977516	0.296116
0.609792	0.0972748	0.293732
0.611458	0.0963211	0.289917
0.613125	0.0953674	0.287056
0.614792	0.0944138	0.285625
0.616458	0.0929833	0.285149
0.618125	0.0925064	0.285149
0.619792	0.0929833	0.285625
0.621458	0.0929833	0.286102
0.623125	0.0925064	0.287056
0.624792	0.0925064	0.287533
0.626458	0.0925064	0.287533
0.628125	0.0925064	0.288963
0.629792	0.0929833	0.291347
0.631458	0.0944138	0.294685
0.633125	0.0953674	0.296593
0.634792	0.0958443	0.29707
0.636458	0.0963211	0.296116
0.638125	0.0967979	0.294209
0.639792	0.0967979	0.292301
0.641458	0.0967979	0.290871
0.643125	0.0982284	0.290394
0.644792	0.100136	0.289917
0.646458	0.101089	0.290394
0.648125	0.100613	0.291347
0.649792	0.0991821	0.291347
0.651458	0.0972748	0.290871
0.653125	0.0944138	0.290394
0.654792	0.0925064	0.290394
0.656458	0.0925064	0.289917
0.658125	0.0934601	0.28944
0.659792	0.0958443	0.289917
0.661458	0.0972748	0.289917
0.663125	0.0982284	0.290394
0.664792	0.0982284	0.291347
0.666458	0.0972748	0.292778
0.668125	0.0958443	0.294685
0.669792	0.0948906	0.295639
0.671458	0.0948906	0.295162
0.673125	0.0948906	0.293732
0.674792	0.0939369	0.292778
0.676458	0.0915527	0.291824
0.678125	0.0901222	0.291824
0.679792	0.0886917	0.292301
0.681458	0.0882149	0.294209
0.683125	0.0886917	0.295639
0.684792	0.0905991	0.296116
0.686458	0.0929833	0.296116
0.688125	0.0944138	0.296593
0.689792	0.0953674	0.297546
0.691458	0.0958443	0.297546
0.693125	0.0953674	0.29707
0.694792	0.0944138	0.29707
0.696458	0.0939369	0.29707
0.698125	0.0934601	0.295639
0.699792	0.0934601	0.294209
0.701458	0.0929833	0.294209
0.703125	0.0929833	0.295162
0.704792	0.0934601	0.295639
0.706458	0.0944138	0.295639
0.708125	0.0958443	0.296116
0.709792	0.0967979	0.296116
0.711458	0.0972748	0.294685
0.713125	0.0967979	0.292301
0.714792	0.0963211	0.290871
0.716458	0.0967979	0.290394
0.718125	0.0972748	0.289917
0.719792	0.0967979	0.288963
0.721458	0.0958443	0.288486
0.723125	0.0939369	0.289917
0.724792	0.0915527	0.291824
0.726458	0.0891685	0.293255
0.728125	0.087738	0.293732
0.729792	0.0872612	0.293732
0.731458	0.087738	0.293732
0.733125	0.0896454	0.294209
0.734792	0.0915527	0.294685
0.736458	0.0925064	0.295162
0.738125	0.0925064	0.295162
0.739792	0.0929833	0.295162
0.741458	0.0939369	0.294685
0.743125	0.0963211	0.293255
0.744792	0.0977516	0.289917
0.746458	0.099659	0.287533
0.748125	0.100136	0.287533
0.749792	0.0991821	0.28944
0.751458	0.0963211	0.292778
0.753125	0.0929833	0.296116
0.754792	0.0901222	0.298977
0.756458	0.087738	0.299931
0.758125	0.084877	0.299454
0.759792	0.0834465	0.298023
0.761458	0.0834465	0.295639
0.763125	0.0844002	0.292778
0.764792	0.0858307	0.290871
0.766458	0.0872612	0.290871
0.768125	0.0886917	0.291824
0.769792	0.0901222	0.292301
0.771458	0.0905991	0.292778
0.773125	0.0905991	0.293255
0.774792	0.0896454	0.293732
0.776458	0.0882149	0.293732
0.778125	0.0863075	0.293732
0.779792	0.084877	0.294209
0.781458	0.0829697	0.294209
0.783125	0.0810623	0.293732
0.784792	0.0796318	0.292778
0.786458	0.079155	0.292301
0.788125	0.0801086	0.292778
0.789792	0.0810623	0.293732
0.791458	0.082016	0.295639
0.793125	0.0824928	0.298023
0.794792	0.082016	0.299454
0.796458	0.0805855	0.300884
0.798125	0.0782013	0.301361
0.799792	0.0762939	0.301361
0.801458	0.0762939	0.300884
0.803125	0.0777245	0.299454
0.804792	0.0796318	0.2985
0.806458	0.082016	0.297546
0.808125	0.0839233	0.295639
0.809792	0.0858307	0.293255
0.811458	0.0872612	0.292301
0.813125	0.0872612	0.291824
0.814792	0.0867844	0.292301
0.816458	0.0867844	0.292778
0.818125	0.0867844	0.292778
0.819792	0.0867844	0.293255
0.821458	0.0863075	0.293732
0.823125	0.0863075	0.294209
0.824792	0.0863075	0.294209
0.826458	0.0858307	0.293732
0.828125	0.0853538	0.292778
0.829792	0.0853538	0.291347
0.831458	0.0863075	0.289917
0.833125	0.0882149	0.288963
0.834792	0.0891685	0.288486
0.836458	0.0896454	0.288486
0.838125	0.0905991	0.28944
0.839792	0.0915527	0.290871
0.841458	0.0920296	0.292778
0.843125	0.0910759	0.294685
0.844792	0.0905991	0.295639
0.846458	0.0901222	0.29707
0.848125	0.0891685	0.2985
0.849792	0.087738	0.299931
0.851458	0.0853538	0.300407
0.853125	0.0839233	0.299931
0.854792	0.0834465	0.299454
0.856458	0.0844002	0.2985
0.858125	0.0853538	0.29707
0.859792	0.0853538	0.296116
0.861458	0.0853538	0.294685
0.863125	0.084877	0.293732
0.864792	0.0839233	0.293255
0.866458	0.0834465	0.293255
0.868125	0.0839233	0.293732
0.869792	0.0844002	0.294209
0.871458	0.0844002	0.294685
0.873125	0.0844002	0.294685
0.874792	0.0839233	0.295162
0.876458	0.0824928	0.296116
0.878125	0.0805855	0.296116
0.879792	0.079155	0.296116
0.881458	0.0796318	0.296593
0.883125	0.0810623	0.297546
0.884792	0.082016	0.29707
0.886458	0.0829697	0.296116
0.888125	0.0834465	0.294209
0.889792	0.0824928	0.292778
0.891458	0.082016	0.290871
0.893125	0.0815392	0.289917
0.894792	0.0810623	0.289917
0.896458	0.0815392	0.290871
0.898125	0.0824928	0.292301
0.899792	0.0839233	0.294209
0.901458	0.0844002	0.296593
0.903125	0.0839233	0.29707
0.904792	0.0824928	0.296116
0.906458	0.0815392	0.295639
0.908125	0.0805855	0.295162
0.909792	0.0801086	0.293732
0.911458	0.0796318	0.292778
0.913125	0.0801086	0.292301
0.914792	0.0805855	0.292778
0.916458	0.082016	0.292778
0.918125	0.0834465	0.293255
0.919792	0.084877	0.294209
0.921458	0.0858307	0.294685
0.923125	0.0863075	0.294685
0.924792	0.0858307	0.293732
0.926458	0.0844002	0.292301
0.928125	0.0824928	0.291347
0.929792	0.0801086	0.291347
0.931458	0.0782013	0.290871
0.933125	0.0777245	0.290394
0.934792	0.0767708	0.289917
0.936458	0.0758171	0.290394
0.938125	0.0758171	0.291347
0.939792	0.0762939	0.290871
0.941458	0.0772476	0.291824
0.943125	0.0786781	0.294209
0.944792	0.0796318	0.29707
0.946458	0.0815392	0.2985
0.948125	0.0829697	0.298023
0.949792	0.0834465	0.297546
0.951458	0.0829697	0.296593
0.953125	0.0815392	0.295162
0.954792	0.0801086	0.293732
0.956458	0.0786781	0.293732
0.958125	0.0786781	0.296116
0.959792	0.0796318	0.298977
0.961458	0.0801086	0.300884
0.963125	0.0801086	0.300407
0.964792	0.079155	0.2985
0.966458	0.0782013	0.296116
0.968125	0.0762939	0.293255
0.969792	0.0743866	0.291347
0.971458	0.0734329	0.289917
0.973125	0.0734329	0.290394
0.974792	0.0739098	0.292301
0.976458	0.0748634	0.294209
0.978125	0.0753403	0.294685
0.979792	0.0739098	0.294685
0.981458	0.0729561	0.294209
0.983125	0.0724792	0.295162
0.984792	0.0734329	0.297546
0.986458	0.0743866	0.300407
0.988125	0.0743866	0.303268
0.989792	0.0743866	0.305653
0.991458	0.0748634	0.30756
0.993125	0.0753403	0.30756
0.994792	0.0753403	0.305653
0.996458	0.0748634	0.302792
0.998125	0.0748634	0.301361
0.999792	0.0753403	0.299931
1.00146	0.0762939	0.299454
1.00313	0.0772476	0.298023
1.00479	0.0772476	0.296593
1.00646	0.0762939	0.295162
1.00812	0.0762939	0.293732
1.00979	0.0767708	0.292778
1.01146	0.0772476	0.293255
1.01313	0.0762939	0.294209
1.01479	0.0753403	0.295162
1.01646	0.0753403	0.296116
1.01812	0.0758171	0.297546
1.01979	0.0748634	0.299454
1.02146	0.0734329	0.300407
1.02313	0.0729561	0.300884
1.02479	0.0739098	0.302315
1.02646	0.0753403	0.303268
1.02812	0.0762939	0.303745
1.02979	0.0777245	0.304222
1.03146	0.0796318	0.304222
1.03313	0.0805855	0.305176
1.03479	0.0805855	0.306606
1.03646	0.0801086	0.308037
1.03812	0.0801086	0.309467
1.03979	0.0801086	0.310421
1.04146	0.079155	0.311375
1.04313	0.0777245	0.311375
1.04479	0.0772476	0.310421
1.04646	0.0767708	0.308514
1.04812	0.0758171	0.306606
1.04979	0.0753403	0.304222
1.05146	0.0748634	0.302315
1.05313	0.0743866	0.300884
1.05479	0.0739098	0.299931
1.05646	0.0734329	0.298977
1.05812	0.0729561	0.298023
1.05979	0.0724792	0.297546
1.06146	0.0720024	0.29707
1.06313	0.0720024	0.296593
1.06479	0.0729561	0.296593
1.06646	0.0734329	0.297546
1.06812	0.0743866	0.299454
1.06979	0.0758171	0.300407
1.07146	0.0782013	0.300884
1.07313	0.0796318	0.300884
1.07479	0.0801086	0.302792
1.07646	0.079155	0.304222
1.07812	0.0777245	0.305653
1.07979	0.0753403	0.307083
1.08146	0.0720024	0.30899
1.08312	0.0696182	0.310421
1.08479	0.0677109	0.309944
1.08646	0.067234	0.308514
1.08813	0.0677109	0.307083
1.08979	0.0686646	0.305176
1.09146	0.0696182	0.302792
1.09312	0.0710487	0.301838
1.09479	0.0734329	0.301361
1.09646	0.0748634	0.301361
1.09813	0.0753403	0.301361
1.09979	0.0758171	0.301838
1.10146	0.0767708	0.304222
1.10312	0.0772476	0.307083
1.10479	0.0762939	0.30899
1.10646	0.0753403	0.309944
1.10813	0.0748634	0.311375
1.10979	0.0748634	0.312805
1.11146	0.0743866	0.312328
1.11312	0.0734329	0.309467
1.11479	0.0729561	0.307083
1.11646	0.0724792	0.305653
1.11813	0.0729561	0.304699
1.11979	0.0739098	0.303268
1.12146	0.0753403	0.302315
1.12312	0.0767708	0.302315
1.12479	0.0777245	0.303268
1.12646	0.0782013	0.304699
1.12813	0.079155	0.305176
1.12979	0.0786781	0.305653
1.13146	0.0777245	0.307083
1.13312	0.0767708	0.308037
1.13479	0.0772476	0.309467
1.13646	0.0777245	0.309467
1.13813	0.0777245	0.309944
1.13979	0.0772476	0.310421
1.14146	0.0772476	0.311375
1.14312	0.0772476	0.311375
1.14479	0.0762939	0.311852
1.14646	0.0758171	0.311375
1.14813	0.0748634	0.310898
1.14979	0.0739098	0.309467
1.15146	0.0724792	0.308514
1.15312	0.0715256	0.308037
1.15479	0.0705719	0.307083
1.15646	0.0700951	0.306129
1.15813	0.0700951	0.306606
1.15979	0.0710487	0.308514
1.16146	0.0724792	0.310421
1.16312	0.0739098	0.311375
1.16479	0.0753403	0.311852
1.16646	0.0758171	0.312805
1.16813	0.0758171	0.312805
1.16979	0.0753403	0.311852
1.17146	0.0753403	0.310898
1.17312	0.0753403	0.310898
1.17479	0.0753403	0.311375
1.17646	0.0762939	0.311375
1.17813	0.0782013	0.311852
1.17979	0.079155	0.313282
1.18146	0.079155	0.314236
1.18312	0.0786781	0.314713
1.18479	0.0777245	0.315666
1.18646	0.0767708	0.317574
1.18813	0.0748634	0.319004
1.18979	0.0734329	0.319958
1.19146	0.0720024	0.320911
1.19312	0.0715256	0.321388
1.19479	0.0715256	0.320911
1.19646	0.0710487	0.318527
1.19813	0.0710487	0.316143
1.19979	0.0715256	0.312805
1.20146	0.0724792	0.308514
1.20312	0.0734329	0.305653
1.20479	0.0743866	0.304699
1.20646	0.0753403	0.306129
1.20812	0.0758171	0.308037
1.20979	0.0753403	0.309944
1.21146	0.0748634	0.311852
1.21313	0.0739098	0.314236
1.21479	0.0724792	0.31662
1.21646	0.0715256	0.31662
1.21812	0.0715256	0.316143
1.21979	0.0724792	0.31662
1.22146	0.0724792	0.317574
1.22313	0.0734329	0.317097
1.22479	0.0753403	0.317097
1.22646	0.0762939	0.317574
1.22812	0.0758171	0.318527
1.22979	0.0743866	0.318527
1.23146	0.0729561	0.318527
1.23313	0.0724792	0.318527
1.23479	0.0724792	0.31805
1.23646	0.0724792	0.317097
1.23812	0.0724792	0.31662
1.23979	0.0729561	0.316143
1.24146	0.0739098	0.315189
1.24313	0.0743866	0.313759
1.24479	0.0743866	0.311852
1.24646	0.0748634	0.310898
1.24812	0.0753403	0.310898
1.24979	0.0753403	0.311852
1.25146	0.0753403	0.314236
1.25313	0.0758171	0.31662
1.25479	0.0753403	0.319481
1.25646	0.0743866	0.320911
1.25812	0.0739098	0.322342
1.25979	0.0734329	0.322819
1.26146	0.0729561	0.322342
1.26313	0.0720024	0.320911
1.26479	0.0720024	0.319481
1.26646	0.0724792	0.318527
1.26812	0.0729561	0.317574
1.26979	0.0734329	0.315666
1.27146	0.0743866	0.313282
1.27313	0.0743866	0.311852
1.27479	0.0739098	0.311375
1.27646	0.0739098	0.310898
1.27812	0.0758171	0.311375
1.27979	0.0786781	0.313282
1.28146	0.0810623	0.316143
1.28313	0.0829697	0.319481
1.28479	0.084877	0.322342
1.28646	0.0853538	0.324249
1.28812	0.0839233	0.32568
1.28979	0.0815392	0.325203
1.29146	0.0796318	0.322819
1.29313	0.0786781	0.320435
1.29479	0.0782013	0.318527
1.29646	0.0786781	0.317097
1.29812	0.0786781	0.316143
1.29979	0.0786781	0.315189
1.30146	0.0786781	0.315189
1.30313	0.0777245	0.315666
1.30479	0.0777245	0.31662
1.30646	0.0762939	0.31662
1.30812	0.0758171	0.31662
1.30979	0.0748634	0.31805
1.31146	0.0748634	0.319481
1.31313	0.0753403	0.320911
1.31479	0.0758171	0.320911
1.31646	0.0772476	0.321388
1.31812	0.079155	0.322342
1.31979	0.0815392	0.322819
1.32146	0.0834465	0.322342
1.32313	0.084877	0.321865
1.32479	0.0858307	0.321865
1.32646	0.0858307	0.321865
1.32812	0.0863075	0.321865
1.32979	0.0863075	0.320911
1.33146	0.0867844	0.320911
1.33312	0.0858307	0.321388
1.33479	0.084877	0.322342
1.33646	0.0839233	0.322342
1.33813	0.0829697	0.321388
1.33979	0.0824928	0.320435
1.34146	0.0815392	0.319958
1.34312	0.0810623	0.319958
1.34479	0.0810623	0.320435
1.34646	0.0815392	0.322819
1.34813	0.082016	0.325203
1.34979	0.082016	0.32711
1.35146	0.0824928	0.32711
1.35312	0.0839233	0.326633
1.35479	0.084877	0.325203
1.35646	0.084877	0.323772
1.35813	0.0853538	0.322819
1.35979	0.0858307	0.321865
1.36146	0.0858307	0.322342
1.36312	0.084877	0.323772
1.36479	0.084877	0.325203
1.36646	0.084877	0.326157
1.36813	0.084877	0.32711
1.36979	0.0829697	0.328064
1.37146	0.0801086	0.328541
1.37312	0.0772476	0.328541
1.37479	0.0753403	0.328064
1.37646	0.0753403	0.326633
1.37813	0.0777245	0.325203
1.37979	0.0805855	0.324249
1.38146	0.0839233	0.323772
1.38312	0.0863075	0.323772
1.38479	0.0886917	0.324249
1.38646	0.0896454	0.325203
1.38813	0.0886917	0.32711
1.38979	0.0872612	0.329494
1.39146	0.0853538	0.330448
1.39312	0.0844002	0.329971
1.39479	0.0834465	0.328064
1.39646	0.082016	0.326633
1.39813	0.0810623	0.324726
1.39979	0.0810623	0.322819
1.40146	0.0810623	0.321865
1.40312	0.0801086	0.323296
1.40479	0.0786781	0.326157
1.40646	0.0782013	0.328064
1.40813	0.0782013	0.329018
1.40979	0.0801086	0.329494
1.41146	0.0829697	0.329971
1.41312	0.0863075	0.329494
1.41479	0.0896454	0.328064
1.41646	0.0920296	0.326633
1.41813	0.0934601	0.326157
1.41979	0.0929833	0.32568
1.42146	0.0920296	0.325203
1.42312	0.0910759	0.324726
1.42479	0.0905991	0.325203
1.42646	0.0901222	0.325203
1.42813	0.0886917	0.325203
1.42979	0.087738	0.324726
1.43146	0.0867844	0.325203
1.43312	0.0867844	0.326633
1.43479	0.0867844	0.328541
1.43646	0.0867844	0.329971
1.43813	0.0872612	0.330925
1.43979	0.0872612	0.331402
1.44146	0.087738	0.330448
1.44312	0.087738	0.328064
1.44479	0.0882149	0.324726
1.44646	0.0886917	0.322819
1.44813	0.0891685	0.322342
1.44979	0.0896454	0.322819
1.45146	0.0891685	0.324249
1.45312	0.0891685	0.326157
1.45479	0.0882149	0.328541
1.45646	0.087738	0.330448
1.45812	0.0872612	0.330925
1.45979	0.0867844	0.330448
1.46146	0.0867844	0.329018
1.46313	0.0872612	0.328064
1.46479	0.0882149	0.327587
1.46646	0.0882149	0.328541
1.46812	0.0872612	0.330448
1.46979	0.0867844	0.332356
1.47146	0.0867844	0.333309
1.47313	0.0858307	0.334263
1.47479	0.0844002	0.332832
1.47646	0.0834465	0.330448
1.47812	0.0839233	0.329018
1.47979	0.0853538	0.328541
1.48146	0.0867844	0.328541
1.48313	0.0882149	0.328541
1.48479	0.0891685	0.329971
1.48646	0.0896454	0.330925
1.48812	0.0891685	0.331402
1.48979	0.0886917	0.331402
1.49146	0.0882149	0.331879
1.49313	0.087738	0.331879
1.49479	0.0886917	0.331402
1.49646	0.0901222	0.330448
1.49812	0.0915527	0.329494
1.49979	0.0920296	0.328064
1.50146	0.0925064	0.326633
1.50313	0.0920296	0.325203
1.50479	0.0915527	0.324249
1.50646	0.0915527	0.323296
1.50812	0.0910759	0.322342
1.50979	0.0905991	0.321388
1.51146	0.0915527	0.321865
1.51313	0.0929833	0.322819
1.51479	0.0925064	0.324249
1.51646	0.0910759	0.323772
1.51812	0.0901222	0.323772
1.51979	0.0896454	0.324249
1.52146	0.0891685	0.325203
1.52313	0.0891685	0.325203
1.52479	0.0901222	0.32568
1.52646	0.0915527	0.32711
1.52812	0.0934601	0.328541
1.52979	0.0948906	0.328541
1.53146	0.0963211	0.327587
1.53313	0.0967979	0.326633
1.53479	0.0967979	0.32568
1.53646	0.0967979	0.325203
1.53812	0.0963211	0.325203
1.53979	0.0953674	0.327587
1.54146	0.0944138	0.329971
1.54313	0.0944138	0.331879
1.54479	0.0953674	0.333309
1.54646	0.0958443	0.33474
1.54812	0.0958443	0.33474
1.54979	0.0953674	0.333786
1.55146	0.0939369	0.332356
1.55313	0.0925064	0.330448
1.55479	0.0915527	0.328064
1.55646	0.0910759	0.326157
1.55812	0.0910759	0.32568
1.55979	0.0920296	0.325203
1.56146	0.0934601	0.325203
1.56313	0.0939369	0.325203
1.56479	0.0929833	0.326633
1.56646	0.0925064	0.328541
1.56812	0.0925064	0.328541
1.56979	0.0929833	0.32711
1.57146	0.0929833	0.325203
1.57313	0.0934601	0.323772
1.57479	0.0948906	0.323296
1.57646	0.0958443	0.323296
1.57812	0.0953674	0.323772
1.57979	0.0934601	0.325203
1.58146	0.0920296	0.32711
1.58312	0.0901222	0.329018
1.58479	0.0886917	0.329971
1.58646	0.0896454	0.329971
1.58813	0.0910759	0.330448
1.58979	0.0939369	0.332356
1.59146	0.0963211	0.333309
1.59312	0.0977516	0.334263
1.59479	0.0982284	0.334263
1.59646	0.0972748	0.333786
1.59813	0.0963211	0.333309
1.59979	0.0944138	0.332356
1.60146	0.0939369	0.333309
1.60312	0.0934601	0.335217
1.60479	0.0939369	0.33617
1.60646	0.0939369	0.337124
1.60813	0.0939369	0.337124
1.60979	0.0948906	0.337601
1.61146	0.0958443	0.337124
1.61312	0.0967979	0.33474
1.61479	0.0977516	0.332832
1.61646	0.0987053	0.331879
1.61813	0.099659	0.331402
1.61979	0.0991821	0.329971
1.62146	0.0982284	0.328541
1.62312	0.0982284	0.327587
1.62479	0.100136	0.327587
1.62646	0.101566	0.32711
1.62813	0.101566	0.32711
1.62979	0.100613	0.328541
1.63146	0.0991821	0.331402
1.63312	0.0977516	0.33474
1.63479	0.0944138	0.337124
1.63646	0.0920296	0.338554
1.63813	0.0910759	0.338554
1.63979	0.0925064	0.337601
1.64146	0.0948906	0.334263
1.64312	0.0972748	0.331402
1.64479	0.0991821	0.329971
1.64646	0.099659	0.329494
1.64813	0.0987053	0.329018
1.64979	0.0972748	0.329018
1.65146	0.0948906	0.330448
1.65312	0.0929833	0.332356
1.65479	0.0920296	0.333786
1.65646	0.0929833	0.334263
1.65813	0.0944138	0.33474
1.65979	0.0967979	0.33617
1.66146	0.0991821	0.337124
1.66312	0.102043	0.336647
1.66479	0.103474	0.33474
1.66646	0.103474	0.333786
1.66813	0.10252	0.332832
1.66979	0.101089	0.331879
1.67146	0.0991821	0.330448
1.67312	0.0958443	0.329494
1.67479	0.0925064	0.330448
1.67646	0.0891685	0.330925
1.67813	0.0882149	0.330925
1.67979	0.0882149	0.330448
1.68146	0.0891685	0.329494
1.68312	0.0905991	0.329971
1.68479	0.0934601	0.330448
1.68646	0.0967979	0.331402
1.68813	0.0982284	0.332832
1.68979	0.0982284	0.334263
1.69146	0.0991821	0.33617
1.69312	0.100613	0.337601
1.69479	0.102043	0.337601
1.69646	0.102997	0.337124
1.69813	0.104427	0.335693
1.69979	0.104904	0.333786
1.70146	0.104427	0.332832
1.70312	0.102997	0.332832
1.70479	0.101566	0.333309
1.70646	0.100136	0.334263
1.70812	0.0991821	0.33474
1.70979	0.099659	0.335217
1.71146	0.100613	0.335693
1.71313	0.101089	0.335217
1.71479	0.101089	0.334263
1.71646	0.102043	0.332832
1.71812	0.103474	0.332832
1.71979	0.104904	0.333786
1.72146	0.107288	0.333786
1.72313	0.110149	0.332832
1.72479	0.112534	0.331879
1.72646	0.113964	0.332356
1.72812	0.113487	0.333309
1.72979	0.110626	0.333786
1.73146	0.107288	0.333786
1.73313	0.104427	0.334263
1.73479	0.102997	0.334263
1.73646	0.102043	0.33474
1.73812	0.101566	0.33474
1.73979	0.102043	0.33474
1.74146	0.102997	0.33474
1.74313	0.102997	0.335693
1.74479	0.10252	0.337601
1.74646	0.101089	0.339031
1.74812	0.100613	0.339508
1.74979	0.100136	0.339985
1.75146	0.101089	0.340462
1.75313	0.10252	0.340939
1.75479	0.104427	0.340939
1.75646	0.106812	0.340462
1.75812	0.109196	0.339985
1.75979	0.110626	0.339031
1.76146	0.111103	0.337601
1.76313	0.110149	0.335217
1.76479	0.109673	0.332356
1.76646	0.109196	0.330448
1.76812	0.108719	0.329018
1.76979	0.108242	0.329494
1.77146	0.107288	0.331402
1.77313	0.106812	0.33474
1.77479	0.106812	0.337601
1.77646	0.106812	0.338078
1.77812	0.107288	0.337601
1.77979	0.108242	0.337124
1.78146	0.109673	0.335693
1.78313	0.111103	0.334263
1.78479	0.112057	0.332356
1.78646	0.112534	0.332356
1.78812	0.112534	0.333786
1.78979	0.112057	0.33474
1.79146	0.11158	0.335217
1.79313	0.110149	0.33474
1.79479	0.108719	0.334263
1.79646	0.107765	0.333309
1.79812	0.107288	0.332832
1.79979	0.106812	0.332832
1.80146	0.106335	0.333786
1.80313	0.107765	0.33474
1.80479	0.109673	0.33617
1.80646	0.11158	0.337601
1.80812	0.112534	0.337601
1.80979	0.113487	0.336647
1.81146	0.115395	0.335217
1.81313	0.116348	0.335217
1.81479	0.115395	0.335693
1.81646	0.11301	0.335693
1.81812	0.11158	0.336647
1.81979	0.110626	0.337601
1.82146	0.109673	0.338554
1.82313	0.108719	0.338078
1.82479	0.108242	0.336647
1.82646	0.108719	0.33617
1.82812	0.109196	0.33617
1.82979	0.109196	0.33617
1.83146	0.109196	0.337601
1.83312	0.108719	0.340462
1.83479	0.108242	0.3438
1.83646	0.108719	0.346184
1.83813	0.109196	0.347137
1.83979	0.110149	0.347614
1.84146	0.110626	0.346661
1.84312	0.111103	0.34523
1.84479	0.111103	0.344276
1.84646	0.111103	0.3438
1.84813	0.110626	0.344276
1.84979	0.110149	0.3438
1.85146	0.108719	0.342846
1.85312	0.106812	0.342846
1.85479	0.106335	0.343323
1.85646	0.106812	0.343323
1.85813	0.108242	0.341892
1.85979	0.109673	0.341415
1.86146	0.110626	0.341415
1.86312	0.11158	0.341415
1.86479	0.11158	0.340462
1.86646	0.111103	0.339508
1.86813	0.11158	0.339508
1.86979	0.112534	0.339985
1.87146	0.113487	0.340462
1.87312	0.115395	0.339508
1.87479	0.117302	0.338078
1.87646	0.118256	0.337124
1.87813	0.116348	0.33617
1.87979	0.113487	0.33474
1.88146	0.112534	0.333309
1.88312	0.112057	0.331879
1.88479	0.112534	0.332356
1.88646	0.11301	0.332356
1.88813	0.113487	0.333309
1.88979	0.113964	0.334263
1.89146	0.113964	0.336647
1.89312	0.113487	0.339985
1.89479	0.112057	0.340939
1.89646	0.110626	0.340462
1.89813	0.110149	0.339031
1.89979	0.109673	0.339031
1.90146	0.109196	0.339508
1.90312	0.109673	0.339985
1.90479	0.110626	0.341415
1.90646	0.112534	0.3438
1.90813	0.113487	0.346661
1.90979	0.113964	0.348091
1.91146	0.113964	0.347614
1.91312	0.113964	0.346661
1.91479	0.113964	0.34523
1.91646	0.112534	0.344276
1.91813	0.111103	0.343323
1.91979	0.110626	0.342846
1.92146	0.110626	0.342369
1.92312	0.110149	0.342369
1.92479	0.110149	0.341892
1.92646	0.112057	0.340462
1.92813	0.114441	0.339031
1.92979	0.116825	0.337124
1.93146	0.118256	0.33617
1.93312	0.118732	0.335693
1.93479	0.117779	0.336647
1.93646	0.115871	0.339031
1.93813	0.11301	0.341415
1.93979	0.111103	0.3438
1.94146	0.110149	0.344276
1.94312	0.109673	0.3438
1.94479	0.110149	0.342369
1.94646	0.11158	0.339985
1.94813	0.113487	0.337601
1.94979	0.115395	0.33617
1.95146	0.115395	0.336647
1.95312	0.115395	0.338554
1.95479	0.115871	0.340462
1.95646	0.115871	0.341892
1.95812	0.116348	0.3438
1.95979	0.116348	0.344753
1.96146	0.116825	0.344753
1.96313	0.116825	0.344276
1.96479	0.116348	0.3438
1.96646	0.115395	0.344753
1.96812	0.113964	0.345707
1.96979	0.11301	0.347614
1.97146	0.112534	0.348568
1.97313	0.112057	0.349045
1.97479	0.11158	0.348091
1.97646	0.11158	0.346184
1.97812	0.112057	0.3438
1.97979	0.11301	0.341892
1.98146	0.112534	0.339985
1.98313	0.11158	0.338078
1.98479	0.111103	0.336647
1.98646	0.110626	0.33617
1.98812	0.110626	0.33617
1.98979	0.110626	0.33617
1.99146	0.111103	0.337124
1.99313	0.112057	0.339508
1.99479	0.112534	0.342369
1.99646	0.11301	0.344753
1.99812	0.112057	0.346184
1.99979	0.110626	0.346661
2.00146	0.108719	0.345707
2.00312	0.108242	0.344753
2.00479	0.108242	0.343323
2.00646	0.109196	0.342369
2.00813	0.109196	0.341892
2.00979	0.110149	0.341415
2.01146	0.11158	0.341892
2.01313	0.11158	0.342369
2.01479	0.111103	0.343323
2.01646	0.111103	0.344276
2.01812	0.11301	0.344753
2.01979	0.114918	0.34523
2.02146	0.116348	0.345707
2.02312	0.117779	0.346661
2.02479	0.118732	0.345707
2.02646	0.118732	0.34523
2.02813	0.117302	0.34523
2.02979	0.115871	0.347137
2.03146	0.114918	0.348568
2.03313	0.114918	0.350475
2.03479	0.114918	0.351906
2.03646	0.115871	0.352383
2.03812	0.116825	0.350475
2.03979	0.118256	0.347614
2.04146	0.118732	0.3438
2.04312	0.118256	0.340939
2.04479	0.118256	0.339031
2.04646	0.118732	0.338554
2.04813	0.118256	0.339508
2.04979	0.116825	0.340939
2.05146	0.115395	0.342846
2.05313	0.114441	0.345707
2.05479	0.113487	0.347137
2.05646	0.113487	0.349045
2.05812	0.113964	0.349998
2.05979	0.115395	0.349998
2.06146	0.117779	0.349522
2.06312	0.118732	0.348568
2.06479	0.118256	0.348091
2.06646	0.116825	0.348568
2.06813	0.115395	0.349045
2.06979	0.113964	0.349998
2.07146	0.112057	0.350475
2.07313	0.110626	0.349998
2.07479	0.110626	0.348568
2.07646	0.111103	0.348091
2.07812	0.112534	0.347614
2.07979	0.114441	0.348091
2.08146	0.116825	0.349045
2.08312	0.119686	0.350952
2.08479	0.12207	0.353336
2.08646	0.123978	0.355721
2.08812	0.123978	0.355721
2.08979	0.122547	0.354767
2.09146	0.12064	0.352383
2.09313	0.118256	0.350952
2.09479	0.116348	0.349998
2.09646	0.114441	0.349045
2.09813	0.113487	0.349045
2.09979	0.113964	0.350475
2.10146	0.115395	0.351906
2.10312	0.117302	0.351906
2.10479	0.119209	0.350952
2.10646	0.121117	0.349998
2.10812	0.121593	0.348568
2.10979	0.121117	0.347614
2.11146	0.12064	0.346661
2.11313	0.120163	0.345707
2.11479	0.118732	0.344276
2.11646	0.117302	0.344276
2.11813	0.116825	0.344753
2.11979	0.117779	0.346184
2.12146	0.117779	0.346661
2.12312	0.118256	0.348568
2.12479	0.119209	0.350952
2.12646	0.121117	0.353336
2.12812	0.123024	0.353813
2.12979	0.123501	0.353336
2.13146	0.123024	0.352383
2.13313	0.121117	0.350952
2.13479	0.118732	0.349998
2.13646	0.116825	0.349522
2.13813	0.115395	0.349998
2.13979	0.114918	0.350475
2.14146	0.114441	0.350475
2.14312	0.114441	0.349998
2.14479	0.114441	0.349045
2.14646	0.113487	0.347614
2.14812	0.112057	0.345707
2.14979	0.111103	0.344753
2.15146	0.111103	0.344753
2.15313	0.11158	0.34523
2.15479	0.112534	0.344753
2.15646	0.112534	0.3438
2.15813	0.112534	0.343323
2.15979	0.112057	0.3438
2.16146	0.112057	0.344753
2.16312	0.11301	0.346184
2.16479	0.114918	0.347614
2.16646	0.116825	0.349045
2.16812	0.118256	0.350952
2.16979	0.119209	0.352859
2.17146	0.119686	0.354767
2.17313	0.118732	0.355244
2.17479	0.117779	0.356197
2.17646	0.117302	0.357151
2.17813	0.118256	0.356674
2.17979	0.119209	0.355244
2.18146	0.119686	0.352859
2.18312	0.119209	0.349522
2.18479	0.118732	0.346184
2.18646	0.118256	0.342846
2.18812	0.118256	0.340462
2.18979	0.118256	0.339985
2.19146	0.118732	0.340939
2.19313	0.118732	0.342369
2.19479	0.118256	0.34523
2.19646	0.116348	0.348091
2.19813	0.115395	0.349998
2.19979	0.114918	0.350475
2.20146	0.114441	0.349045
2.20312	0.114918	0.347137
2.20479	0.116825	0.344276
2.20646	0.119686	0.342369
2.20812	0.121593	0.341415
2.20979	0.121117	0.340939
2.21146	0.121117	0.341415
2.21312	0.121117	0.342369
2.21479	0.120163	0.3438
2.21646	0.118256	0.34523
2.21813	0.115871	0.346661
2.21979	0.114918	0.348091
2.22146	0.113964	0.349045
2.22313	0.113487	0.349045
2.22479	0.113487	0.348568
2.22646	0.113964	0.346661
2.22812	0.115395	0.344753
2.22979	0.117302	0.344276
2.23146	0.119209	0.344276
2.23312	0.12064	0.344753
2.23479	0.121593	0.345707
2.23646	0.123501	0.347137
2.23813	0.123978	0.348091
2.23979	0.123024	0.348091
2.24146	0.121117	0.347614
2.24313	0.119209	0.346661
2.24479	0.118732	0.346184
2.24646	0.118732	0.346184
2.24812	0.118256	0.346661
2.24979	0.118256	0.347137
2.25146	0.119209	0.347614
2.25312	0.12064	0.347137
2.25479	0.121117	0.347137
2.25646	0.121593	0.346661
2.25813	0.123024	0.345707
2.25979	0.124454	0.34523
2.26146	0.125885	0.347137
2.26313	0.126839	0.349522
2.26479	0.127316	0.350952
2.26646	0.126362	0.350952
2.26812	0.124931	0.351429
2.26979	0.123024	0.351429
2.27146	0.121117	0.350475
2.27312	0.119209	0.349998
2.27479	0.117779	0.349998
2.27646	0.116825	0.350952
2.27813	0.116348	0.352383
2.27979	0.116825	0.353813
2.28146	0.116348	0.355244
2.28313	0.116348	0.355721
2.28479	0.116348	0.355721
2.28646	0.117302	0.355721
2.28812	0.117779	0.355244
2.28979	0.118256	0.35429
2.29146	0.118732	0.352383
2.29312	0.118732	0.350952
2.29479	0.117302	0.350475
2.29646	0.114918	0.350475
2.29813	0.112057	0.351429
2.29979	0.11158	0.351429
2.30146	0.11158	0.351429
2.30313	0.11301	0.351429
2.30479	0.114918	0.350475
2.30646	0.119686	0.349045
2.30812	0.124454	0.347614
2.30979	0.127316	0.347137
2.31146	0.128269	0.347614
2.31312	0.128269	0.349522
2.31479	0.127316	0.350952
2.31646	0.125408	0.350952
2.31813	0.123501	0.349045
2.31979	0.121593	0.347137
2.32146	0.12064	0.346184
2.32313	0.121117	0.345707
2.32479	0.121117	0.345707
2.32646	0.121593	0.346661
2.32812	0.121593	0.348568
2.32979	0.122547	0.350952
2.33146	0.123024	0.351429
2.33312	0.123501	0.349998
2.33479	0.123501	0.347614
2.33646	0.123024	0.345707
2.33812	0.123024	0.344753
2.33979	0.123978	0.343323
2.34146	0.124454	0.342846
2.34313	0.124931	0.3438
2.34479	0.124454	0.346184
2.34646	0.123501	0.347614
2.34813	0.12207	0.348568
2.34979	0.120163	0.349998
2.35146	0.118256	0.350475
2.35312	0.116825	0.350475
2.35479	0.116348	0.349045
2.35646	0.117302	0.347137
2.35812	0.119686	0.346184
2.35979	0.12207	0.34523
2.36146	0.124454	0.34523
2.36313	0.126362	0.346184
2.36479	0.127316	0.348091
2.36646	0.127316	0.349998
2.36813	0.126362	0.349522
2.36979	0.123978	0.348091
2.37146	0.121593	0.346661
2.37312	0.120163	0.345707
2.37479	0.120163	0.344753
2.37646	0.121593	0.3438
2.37812	0.123024	0.343323
2.37979	0.123501	0.343323
2.38146	0.123501	0.343323
2.38313	0.123024	0.342369
2.38479	0.121593	0.341892
2.38646	0.119209	0.342846
2.38813	0.116825	0.3438
2.38979	0.116825	0.344753
2.39146	0.117302	0.345707
2.39312	0.118256	0.346184
2.39479	0.118256	0.344753
2.39646	0.118732	0.3438
2.39812	0.118256	0.344753
2.39979	0.117302	0.346184
2.40146	0.116825	0.347137
2.40313	0.115395	0.347614
2.40479	0.114918	0.348091
2.40646	0.114441	0.348568
2.40813	0.114918	0.346661
2.40979	0.115871	0.344753
2.41146	0.116825	0.343323
2.41312	0.118732	0.343323
2.41479	0.12064	0.344276
2.41646	0.122547	0.345707
2.41812	0.123978	0.347137
2.41979	0.123978	0.348568
2.42146	0.122547	0.349998
2.42313	0.121117	0.350952
2.42479	0.120163	0.351906
2.42646	0.119686	0.352859
2.42813	0.119686	0.354767
2.42979	0.119209	0.356197
2.43146	0.119209	0.356674
2.43312	0.119209	0.356674
2.43479	0.118732	0.356197
2.43646	0.117779	0.355244
2.43812	0.116348	0.353336
2.43979	0.115395	0.350952
2.44146	0.114918	0.350475
2.44313	0.114918	0.350952
2.44479	0.115395	0.351906
2.44646	0.115871	0.353336
2.44813	0.116825	0.355721
2.44979	0.119209	0.357151
2.45146	0.12207	0.357628
2.45312	0.124931	0.357628
2.45479	0.126362	0.356674
2.45646	0.126839	0.355721
2.45812	0.126362	0.353813
2.45979	0.126362	0.352383
2.46146	0.126362	0.350952
2.46312	0.125885	0.349998
2.46479	0.124454	0.349045
2.46646	0.123978	0.348568
2.46813	0.123978	0.348568
2.46979	0.123501	0.348091
2.47146	0.12207	0.346661
2.47313	0.121117	0.345707
2.47479	0.121593	0.344753
2.47646	0.12207	0.344753
2.47812	0.12207	0.34523
2.47979	0.121593	0.346184
2.48146	0.12064	0.346661
2.48312	0.119686	0.347137
2.48479	0.118732	0.347137
2.48646	0.117779	0.346661
2.48813	0.117779	0.34523
2.48979	0.117302	0.344753
2.49146	0.116825	0.345707
2.49313	0.116825	0.347137
2.49479	0.116825	0.349045
2.49646	0.118256	0.351429
2.49812	0.119686	0.353336
2.49979	0.12064	0.354767
2.50146	0.121593	0.355244
2.50312	0.123024	0.355721
2.50479	0.123501	0.355721
2.50646	0.123978	0.355244
2.50813	0.123978	0.35429
2.50979	0.125408	0.353813
2.51146	0.126839	0.352383
2.51313	0.127792	0.349998
2.51479	0.128269	0.347137
2.51646	0.128269	0.345707
2.51812	0.128269	0.34523
2.51979	0.126839	0.344753
2.52146	0.123978	0.344276
2.52312	0.120163	0.344753
2.52479	0.117779	0.34523
2.52646	0.116825	0.344753
2.52813	0.116825	0.3438
2.52979	0.117779	0.344276
2.53146	0.119209	0.345707
2.53313	0.12064	0.347137
2.53479	0.121593	0.348568
2.53646	0.12064	0.349045
2.53812	0.119209	0.349998
2.53979	0.117779	0.349045
2.54146	0.117779	0.348091
2.54312	0.118256	0.348568
2.54479	0.118732	0.349998
2.54646	0.118732	0.351429
2.54813	0.118732	0.352859
2.54979	0.119686	0.355244
2.55146	0.12064	0.356197
2.55313	0.121593	0.356197
2.55479	0.123024	0.353813
2.55646	0.123978	0.351429
2.55812	0.124931	0.349045
2.55979	0.125408	0.346184
2.56146	0.125408	0.343323
2.56312	0.124931	0.340939
2.56479	0.125885	0.340462
2.56646	0.126362	0.341892
2.56813	0.126362	0.3438
2.56979	0.126362	0.345707
2.57146	0.126839	0.348568
2.57313	0.127316	0.350952
2.57479	0.126839	0.352383
2.57646	0.126362	0.351906
2.57812	0.125408	0.351429
2.57979	0.124454	0.350952
2.58146	0.123024	0.350475
2.58312	0.12207	0.350952
2.58479	0.121117	0.351906
2.58646	0.121117	0.353336
2.58812	0.121593	0.35429
2.58979	0.12207	0.354767
2.59146	0.121593	0.354767
2.59313	0.121117	0.353813
2.59479	0.119686	0.352383
2.59646	0.117779	0.350952
2.59813	0.116825	0.349998
2.59979	0.116348	0.349522
2.60146	0.117302	0.349045
2.60312	0.117779	0.348568
2.60479	0.118256	0.348568
2.60646	0.118256	0.348568
2.60812	0.119209	0.348091
2.60979	0.120163	0.347137
2.61146	0.12064	0.347614
2.61313	0.121117	0.348568
2.61479	0.122547	0.348568
2.61646	0.124454	0.348568
2.61813	0.125408	0.349045
2.61979	0.124454	0.350475
2.62146	0.122547	0.351429
2.62312	0.12207	0.352383
2.62479	0.12207	0.35429
2.62646	0.122547	0.356197
2.62812	0.123501	0.355721
2.62979	0.124931	0.35429
2.63146	0.126362	0.352383
2.63313	0.126839	0.349998
2.63479	0.126362	0.348091
2.63646	0.124931	0.347137
2.63813	0.123501	0.347137
2.63979	0.121593	0.348091
2.64146	0.121593	0.348568
2.64312	0.121593	0.347614
2.64479	0.121117	0.346661
2.64646	0.120163	0.34523
2.64812	0.119209	0.34523
2.64979	0.118732	0.34523
2.65146	0.118256	0.345707
2.65313	0.117779	0.346661
2.65479	0.117779	0.347137
2.65646	0.118732	0.347137
2.65813	0.12064	0.346184
2.65979	0.122547	0.344753
2.66146	0.123978	0.3438
2.66312	0.123978	0.343323
2.66479	0.123024	0.343323
2.66646	0.121593	0.344276
2.66812	0.121117	0.34523
2.66979	0.120163	0.346661
2.67146	0.119209	0.348091
2.67313	0.119209	0.348568
2.67479	0.12064	0.349045
2.67646	0.12207	0.348091
2.67813	0.122547	0.347137
2.67979	0.12207	0.346184
2.68146	0.121117	0.345707
2.68312	0.120163	0.345707
2.68479	0.119686	0.346184
2.68646	0.119686	0.346661
2.68812	0.119686	0.348091
2.68979	0.120163	0.349522
2.69146	0.120163	0.350475
2.69313	0.12064	0.351429
2.69479	0.120163	0.353336
2.69646	0.120163	0.355244
2.69813	0.12064	0.356674
2.69979	0.12207	0.356674
2.70146	0.123978	0.356674
2.70312	0.126362	0.356197
2.70479	0.127792	0.355721
2.70646	0.127316	0.355244
2.70812	0.125885	0.354767
2.70979	0.123978	0.354767
2.71146	0.122547	0.354767
2.71312	0.121117	0.354767
2.71479	0.121117	0.353813
2.71646	0.12207	0.352383
2.71813	0.123501	0.350475
2.71979	0.124931	0.348568
2.72146	0.125885	0.347614
2.72313	0.126839	0.347137
2.72479	0.127316	0.347614
2.72646	0.127792	0.347614
2.72812	0.127792	0.348568
2.72979	0.129223	0.349045
2.73146	0.130653	0.349045
2.73312	0.13113	0.347614
2.73479	0.1297	0.346184
2.73646	0.128269	0.345707
2.73813	0.127792	0.34523
2.73979	0.126362	0.34523
2.74146	0.124931	0.34523
2.74313	0.124931	0.345707
2.74479	0.125408	0.346661
2.74646	0.126362	0.347614
2.74812	0.126839	0.348091
2.74979	0.126839	0.348091
2.75146	0.126839	0.347614
2.75312	0.126839	0.347137
2.75479	0.127316	0.346661
2.75646	0.126839	0.346184
2.75813	0.125885	0.34523
2.75979	0.125408	0.344753
2.76146	0.125408	0.344753
2.76313	0.125408	0.34523
2.76479	0.125885	0.34523
2.76646	0.125885	0.34523
2.76812	0.126362	0.34523
2.76979	0.126362	0.346661
2.77146	0.126839	0.347614
2.77312	0.127316	0.348091
2.77479	0.127792	0.348091
2.77646	0.128269	0.348091
2.77813	0.127316	0.347614
2.77979	0.126362	0.347137
2.78146	0.124454	0.346661
2.78313	0.123501	0.347137
2.78479	0.12207	0.349045
2.78646	0.121593	0.350952
2.78812	0.122547	0.352859
2.78979	0.124931	0.353813
2.79146	0.127316	0.353813
2.79312	0.1297	0.353336
2.79479	0.130653	0.352383
2.79646	0.131607	0.351429
2.79813	0.132084	0.349998
2.79979	0.132084	0.348568
2.80146	0.132084	0.347137
2.80313	0.131607	0.346184
2.80479	0.131607	0.345707
2.80646	0.133514	0.346184
2.80812	0.135899	0.348091
2.80979	0.137329	0.350475
2.81146	0.136852	0.351429
2.81312	0.136375	0.352383
2.81479	0.135899	0.353336
2.81646	0.134945	0.353813
2.81813	0.133038	0.353336
2.81979	0.131607	0.352383
2.82146	0.131607	0.352859
2.82313	0.13113	0.352859
2.82479	0.130653	0.352859
2.82646	0.1297	0.351906
2.82812	0.129223	0.350952
2.82979	0.129223	0.350475
2.83146	0.130653	0.349998
2.83312	0.132561	0.349998
2.83479	0.134945	0.349998
2.83646	0.137329	0.350952
2.83812	0.139236	0.352383
2.83979	0.14019	0.353813
2.84146	0.13876	0.355244
2.84313	0.135899	0.35429
2.84479	0.133038	0.352383
2.84646	0.13113	0.349522
2.84813	0.1297	0.347137
2.84979	0.128746	0.344753
2.85146	0.128746	0.342846
2.85312	0.1297	0.342846
2.85479	0.13113	0.344276
2.85646	0.132084	0.345707
2.85812	0.131607	0.346184
2.85979	0.131607	0.347614
2.86146	0.132084	0.349045
2.86313	0.133038	0.350475
2.86479	0.133514	0.351429
2.86646	0.133991	0.352383
2.86813	0.134945	0.353336
2.86979	0.134945	0.351906
2.87146	0.133991	0.350475
2.87312	0.132561	0.348091
2.87479	0.130653	0.345707
2.87646	0.128746	0.343323
2.87812	0.127316	0.341415
2.87979	0.126839	0.340462
2.88146	0.126362	0.339985
2.88313	0.126362	0.339508
2.88479	0.125885	0.339031
2.88646	0.125885	0.338554
2.88813	0.125408	0.338078
2.88979	0.124454	0.338078
2.89146	0.124454	0.337601
2.89312	0.125408	0.337601
2.89479	0.126839	0.338078
2.89646	0.128269	0.338554
2.89812	0.1297	0.338554
2.89979	0.131607	0.339031
2.90146	0.132561	0.340462
2.90313	0.133038	0.342369
2.90479	0.132084	0.344276
2.90646	0.13113	0.346184
2.90813	0.130177	0.348568
2.90979	0.1297	0.351429
2.91146	0.129223	0.353813
2.91312	0.129223	0.35429
2.91479	0.1297	0.353813
2.91646	0.1297	0.352859
2.91812	0.128746	0.351906
2.91979	0.128746	0.350952
2.92146	0.129223	0.349998
2.92313	0.129223	0.349045
2.92479	0.129223	0.348568
2.92646	0.129223	0.348568
2.92813	0.130177	0.348568
2.92979	0.13113	0.347137
2.93146	0.13113	0.345707
2.93312	0.130177	0.345707
2.93479	0.1297	0.346661
2.93646	0.1297	0.347614
2.93812	0.129223	0.349045
2.93979	0.128746	0.349998
2.94146	0.130177	0.350475
2.94313	0.133038	0.350475
2.94479	0.135899	0.349998
2.94646	0.13876	0.350475
2.94813	0.141144	0.350952
2.94979	0.143051	0.350952
2.95146	0.142574	0.350952
2.95312	0.140667	0.351429
2.95479	0.13876	0.351429
2.95646	0.136852	0.349998
2.95812	0.135899	0.348568
2.95979	0.135422	0.347614
2.96146	0.135422	0.347614
2.96312	0.135899	0.347137
2.96479	0.135899	0.346661
2.96646	0.135422	0.346661
2.96813	0.134468	0.347137
2.96979	0.133514	0.347137
2.97146	0.132561	0.346661
2.97313	0.131607	0.347137
2.97479	0.131607	0.347614
2.97646	0.132084	0.348091
2.97812	0.133038	0.348568
2.97979	0.133514	0.348568
2.98146	0.133038	0.349045
2.98312	0.132561	0.349045
2.98479	0.132084	0.349045
2.98646	0.132084	0.348568
2.98813	0.132084	0.349522
2.98979	0.132084	0.350952
2.99146	0.133038	0.351429
2.99313	0.133991	0.351906
2.99479	0.134945	0.351906
2.99646	0.135899	0.352383
2.99812	0.136852	0.351906
2.99979	0.137806	0.350952
3.00146	0.137329	0.349522
3.00312	0.136852	0.349045
3.00479	0.135422	0.348091
3.00646	0.133038	0.346661
3.00813	0.130177	0.34523
3.00979	0.128746	0.344753
3.01146	0.128746	0.34523
3.01313	0.1297	0.34523
3.01479	0.130177	0.345707
3.01646	0.13113	0.346661
3.01812	0.132561	0.347137
3.01979	0.133991	0.347137
3.02146	0.134468	0.347137
3.02312	0.134945	0.347614
3.02479	0.135899	0.349522
3.02646	0.136852	0.350952
3.02813	0.136375	0.351429
3.02979	0.135422	0.352859
3.03146	0.135422	0.353813
3.03313	0.135899	0.353813
3.03479	0.135899	0.353813
3.03646	0.135899	0.353813
3.03812	0.137329	0.35429
3.03979	0.13876	0.353336
3.04146	0.13876	0.351906
3.04312	0.138283	0.350475
3.04479	0.138283	0.349522
3.04646	0.137806	0.349045
3.04813	0.136852	0.349522
3.04979	0.135899	0.350475
3.05146	0.135422	0.351429
3.05313	0.135422	0.352383
3.05479	0.135899	0.353336
3.05646	0.136852	0.354767
3.05812	0.136375	0.356197
3.05979	0.135422	0.356674
3.06146	0.133991	0.356674
3.06312	0.131607	0.356197
3.06479	0.1297	0.353813
3.06646	0.130177	0.349998
3.06813	0.132084	0.346661
3.06979	0.134945	0.34523
3.07146	0.136852	0.34523
3.07313	0.13876	0.347137
3.07479	0.14019	0.350475
3.07646	0.13876	0.353813
3.07812	0.136375	0.356674
3.07979	0.133514	0.356197
3.08146	0.132084	0.353813
3.08312	0.132084	0.349998
3.08479	0.132561	0.346661
3.08646	0.133038	0.344276
3.08812	0.133514	0.3438
3.08979	0.133991	0.344753
3.09146	0.133038	0.347137
3.09313	0.13113	0.350952
3.09479	0.129223	0.353813
3.09646	0.127792	0.355721
3.09813	0.127792	0.355721
3.09979	0.1297	0.355244
3.10146	0.132561	0.354767
3.10312	0.134468	0.354767
3.10479	0.135899	0.354767
3.10646	0.136852	0.355244
3.10812	0.135899	0.355721
3.10979	0.133514	0.356197
3.11146	0.131607	0.356197
3.11313	0.1297	0.356197
3.11479	0.128746	0.356197
3.11646	0.127316	0.356197
3.11813	0.126839	0.356674
3.11979	0.128269	0.357628
3.12146	0.130177	0.358582
3.12312	0.132084	0.358105
3.12479	0.134468	0.357628
3.12646	0.137329	0.357628
3.12812	0.139713	0.358105
3.12979	0.139713	0.357628
3.13146	0.13876	0.357151
3.13313	0.137806	0.355721
3.13479	0.137329	0.35429
3.13646	0.137806	0.353813
3.13813	0.13876	0.352859
3.13979	0.13876	0.352383
3.14146	0.137806	0.353336
3.14312	0.135899	0.354767
3.14479	0.133038	0.354767
3.14646	0.130653	0.353813
3.14812	0.128269	0.352859
3.14979	0.126839	0.352859
3.15146	0.127316	0.352383
3.15313	0.128269	0.353813
3.15479	0.1297	0.356674
3.15646	0.13113	0.360489
3.15813	0.132561	0.362396
3.15979	0.133991	0.36335
3.16146	0.135899	0.36335
3.16312	0.137329	0.36335
3.16479	0.139713	0.362396
3.16646	0.142097	0.360966
3.16812	0.144005	0.360012
3.16979	0.144482	0.359535
3.17146	0.144482	0.359535
3.17313	0.143051	0.358582
3.17479	0.14019	0.357628
3.17646	0.136852	0.356674
3.17813	0.134468	0.356674
3.17979	0.133038	0.357151
3.18146	0.132561	0.357151
3.18312	0.132561	0.357628
3.18479	0.133038	0.358582
3.18646	0.132561	0.360489
3.18812	0.133038	0.362873
3.18979	0.133991	0.364304
3.19146	0.135422	0.365257
3.19313	0.136375	0.365734
3.19479	0.137329	0.364304
3.19646	0.137329	0.361919
3.19813	0.137329	0.359535
3.19979	0.136852	0.357151
3.20146	0.137329	0.355721
3.20312	0.137806	0.356197
3.20479	0.13876	0.358582
3.20646	0.14019	0.360966
3.20812	0.142097	0.36335
3.20979	0.143528	0.365734
3.21146	0.143528	0.367165
3.21312	0.143528	0.368118
3.21479	0.143051	0.367641
3.21646	0.141144	0.367165
3.21813	0.138283	0.366688
3.21979	0.135899	0.365734
3.22146	0.133991	0.365734
3.22313	0.132084	0.365734
3.22479	0.130653	0.365257
3.22646	0.1297	0.36335
3.22812	0.1297	0.362396
3.22979	0.130177	0.362396
3.23146	0.1297	0.362873
3.23312	0.129223	0.364304
3.23479	0.130177	0.366211
3.23646	0.131607	0.369072
3.23813	0.133038	0.370979
3.23979	0.133991	0.370979
3.24146	0.134945	0.370026
3.24313	0.135422	0.368118
3.24479	0.135899	0.367165
3.24646	0.135422	0.367165
3.24812	0.134945	0.367165
3.24979	0.134945	0.367165
3.25146	0.135422	0.367641
3.25312	0.135899	0.369072
3.25479	0.137329	0.370502
3.25646	0.137806	0.370502
3.25813	0.137329	0.370026
3.25979	0.137329	0.369072
3.26146	0.137806	0.368118
3.26313	0.138283	0.367641
3.26479	0.137806	0.367641
3.26646	0.137806	0.368595
3.26812	0.137329	0.369072
3.26979	0.136375	0.369549
3.27146	0.134945	0.369549
3.27312	0.133991	0.368118
3.27479	0.133991	0.366211
3.27646	0.133514	0.364304
3.27813	0.133514	0.363827
3.27979	0.133991	0.36335
3.28146	0.134945	0.36335
3.28313	0.134468	0.36335
3.28479	0.133514	0.36335
3.28646	0.133038	0.362396
3.28812	0.132084	0.361443
3.28979	0.131607	0.360966
3.29146	0.130653	0.361443
3.29312	0.130177	0.361919
3.29479	0.130177	0.362396
3.29646	0.130653	0.36335
3.29813	0.131607	0.36478
3.29979	0.132084	0.365734
3.30146	0.133038	0.366211
3.30313	0.133514	0.366688
3.30479	0.133991	0.367641
3.30646	0.133514	0.369072
3.30812	0.133038	0.369549
3.30979	0.133991	0.369549
3.31146	0.135422	0.368595
3.31312	0.136375	0.367641
3.31479	0.136852	0.365734
3.31646	0.137806	0.364304
3.31813	0.138283	0.36335
3.31979	0.137329	0.36335
3.32146	0.136852	0.364304
3.32313	0.136375	0.365734
3.32479	0.136375	0.367165
3.32646	0.135899	0.368595
3.32812	0.136375	0.370026
3.32979	0.136375	0.371456
3.33146	0.136375	0.37241
[truncated: 7,001 more rows]
