# Supplementary material for: Structure, sequon recognition and mechanism of tryptophan C-mannosyltransferase
Source: Nat Chem Biol. 2023 Jan 5;19(5):575–84. doi: 10.1038/s41589-022-01219-9 (PMC10154233; doi:10.1038/s41589-022-01219-9)
Supplement: Source Data Extended Data Fig. 2 — Raw data of chromatogram, unprocessed SDS–PAGE and input data of graph. [file 41589_2022_1219_MOESM6_ESM.zip › Source_Data_Extended_Data_Figure_2/Extended_Data_Figure_2d_right_chromatogram_DPY19_CMT2-Fab.xlsx]

## Sheet: Sheet1
ml	DPY19 CMT02 4 °C	DPY19 CMT02 36 °C
0.00145833	0.123024	0.26989
0.003125	0.125885	0.269413
0.00479167	0.128746	0.269413
0.00645833	0.1297	0.268459
0.008125	0.129223	0.267506
0.00979167	0.127792	0.265121
0.0114583	0.124931	0.263691
0.013125	0.121593	0.263214
0.0147917	0.118732	0.263214
0.0164583	0.118256	0.265121
0.018125	0.120163	0.267506
0.0197917	0.122547	0.27132
0.0214583	0.124931	0.274181
0.023125	0.127316	0.276089
0.0247917	0.129223	0.277042
0.0264583	0.130177	0.277042
0.028125	0.1297	0.275612
0.0297917	0.128269	0.274181
0.0314583	0.127792	0.272274
0.033125	0.127792	0.271797
0.0347917	0.128269	0.271797
0.0364583	0.129223	0.272751
0.038125	0.13113	0.273705
0.0397917	0.134468	0.274181
0.0414583	0.135899	0.274658
0.043125	0.135899	0.275135
0.0447917	0.134468	0.274181
0.0464583	0.133514	0.273705
0.048125	0.132561	0.273228
0.0497917	0.131607	0.274181
0.0514583	0.13113	0.276089
0.053125	0.132084	0.27895
0.0547917	0.133991	0.281334
0.0564583	0.135422	0.283241
0.058125	0.135899	0.283718
0.0597917	0.134945	0.282764
0.0614583	0.134945	0.281334
0.063125	0.134945	0.27895
0.0647917	0.135422	0.277519
0.0664583	0.135899	0.277519
0.068125	0.137329	0.27895
0.0697917	0.14019	0.279903
0.0714583	0.141621	0.280857
0.073125	0.141144	0.282288
0.0747917	0.139713	0.282764
0.0764583	0.137806	0.282288
0.078125	0.136375	0.280857
0.0797917	0.134945	0.279427
0.0814583	0.133514	0.27895
0.083125	0.133514	0.27895
0.0847917	0.134945	0.27895
0.0864583	0.135899	0.279903
0.088125	0.135899	0.281811
0.0897917	0.136375	0.283241
0.0914583	0.136852	0.284195
0.093125	0.137329	0.284672
0.0947917	0.137329	0.285625
0.0964583	0.137329	0.285625
0.098125	0.136852	0.286102
0.0997917	0.135899	0.286102
0.101458	0.135899	0.284672
0.103125	0.134945	0.282764
0.104792	0.133514	0.28038
0.106458	0.133038	0.27895
0.108125	0.133514	0.278473
0.109792	0.134468	0.27895
0.111458	0.135422	0.280857
0.113125	0.136375	0.283241
0.114792	0.138283	0.285149
0.116458	0.139236	0.284195
0.118125	0.139236	0.283241
0.119792	0.13876	0.283241
0.121458	0.13876	0.284195
0.123125	0.139236	0.285149
0.124792	0.139713	0.286579
0.126458	0.139713	0.288486
0.128125	0.139236	0.288963
0.129792	0.139236	0.286579
0.131458	0.13876	0.283241
0.133125	0.136852	0.28038
0.134792	0.134468	0.277519
0.136458	0.133038	0.275135
0.138125	0.133038	0.273705
0.139792	0.132561	0.274181
0.141458	0.132084	0.275135
0.143125	0.132561	0.276566
0.144792	0.134945	0.277042
0.146458	0.136375	0.278473
0.148125	0.136852	0.279903
0.149792	0.137329	0.28038
0.151458	0.13876	0.280857
0.153125	0.13876	0.281334
0.154792	0.136375	0.282764
0.156458	0.133514	0.283718
0.158125	0.131607	0.283241
0.159792	0.1297	0.282288
0.161458	0.128269	0.28038
0.163125	0.127316	0.277519
0.164792	0.127792	0.275135
0.166458	0.129223	0.273705
0.168125	0.13113	0.272751
0.169792	0.133038	0.273228
0.171458	0.133514	0.274181
0.173125	0.133038	0.276566
0.174792	0.131607	0.277996
0.176458	0.130653	0.279427
0.178125	0.1297	0.280857
0.179792	0.1297	0.282288
0.181458	0.130177	0.282764
0.183125	0.1297	0.282764
0.184792	0.129223	0.283241
0.186458	0.128269	0.283718
0.188125	0.127316	0.284195
0.189792	0.126362	0.283718
0.191458	0.126839	0.281811
0.193125	0.128269	0.279427
0.194792	0.1297	0.276566
0.196458	0.130177	0.274181
0.198125	0.1297	0.273705
0.199792	0.128746	0.273705
0.201458	0.128269	0.275135
0.203125	0.127792	0.277996
0.204792	0.128746	0.28038
0.206458	0.130177	0.282764
0.208125	0.132561	0.283241
0.209792	0.133991	0.283241
0.211458	0.135422	0.282288
0.213125	0.136375	0.281334
0.214792	0.137329	0.278473
0.216458	0.137329	0.275612
0.218125	0.136375	0.272751
0.219792	0.134468	0.270844
0.221458	0.132561	0.270367
0.223125	0.130653	0.270367
0.224792	0.129223	0.272274
0.226458	0.129223	0.274181
0.228125	0.130653	0.275612
0.229792	0.132084	0.276566
0.231458	0.132561	0.277042
0.233125	0.132561	0.277042
0.234792	0.132084	0.276566
0.236458	0.13113	0.276566
0.238125	0.1297	0.276089
0.239792	0.130177	0.275135
0.241458	0.132084	0.275135
0.243125	0.134945	0.275612
0.244792	0.137329	0.275612
0.246458	0.13876	0.274658
0.248125	0.138283	0.274181
0.249792	0.134945	0.274181
0.251458	0.130177	0.273705
0.253125	0.126362	0.273705
0.254792	0.123978	0.274181
0.256458	0.123501	0.276089
0.258125	0.124931	0.277996
0.259792	0.127316	0.279427
0.261458	0.1297	0.28038
0.263125	0.130653	0.280857
0.264792	0.130177	0.281334
0.266458	0.128746	0.280857
0.268125	0.126362	0.280857
0.269792	0.125408	0.280857
0.271458	0.124931	0.28038
0.273125	0.125885	0.279427
0.274792	0.127316	0.276566
0.276458	0.129223	0.273705
0.278125	0.130653	0.272274
0.279792	0.130653	0.271797
0.281458	0.130177	0.271797
0.283125	0.129223	0.272751
0.284792	0.128269	0.275135
0.286458	0.127316	0.277042
0.288125	0.127792	0.278473
0.289792	0.1297	0.278473
0.291458	0.13113	0.28038
0.293125	0.132084	0.282764
0.294792	0.133038	0.284195
0.296458	0.133991	0.284672
0.298125	0.134468	0.284672
0.299792	0.133514	0.283718
0.301458	0.133038	0.282764
0.303125	0.132561	0.28038
0.304792	0.13113	0.277519
0.306458	0.129223	0.274658
0.308125	0.127316	0.273705
0.309792	0.125885	0.274181
0.311458	0.124454	0.276089
0.313125	0.123024	0.277519
0.314792	0.122547	0.27895
0.316458	0.122547	0.280857
0.318125	0.122547	0.281811
0.319792	0.122547	0.280857
0.321458	0.123501	0.27895
0.323125	0.125885	0.277042
0.324792	0.128269	0.276566
0.326458	0.1297	0.277519
0.328125	0.1297	0.278473
0.329792	0.130653	0.279903
0.331458	0.130177	0.282764
0.333125	0.128746	0.285625
0.334792	0.126362	0.286579
0.336458	0.125408	0.286102
0.338125	0.124454	0.285149
0.339792	0.122547	0.284672
0.341458	0.121593	0.284672
0.343125	0.121117	0.284195
0.344792	0.121117	0.284195
0.346458	0.12064	0.284672
0.348125	0.12064	0.285625
0.349792	0.121593	0.285149
0.351458	0.122547	0.283718
0.353125	0.123978	0.282288
0.354792	0.124931	0.282288
0.356458	0.125885	0.282288
0.358125	0.127792	0.282764
0.359792	0.128746	0.282764
0.361458	0.128746	0.282288
0.363125	0.128746	0.282288
0.364792	0.129223	0.282764
0.366458	0.1297	0.283718
0.368125	0.128746	0.284672
0.369792	0.127792	0.286102
0.371458	0.127792	0.287533
0.373125	0.127792	0.28801
0.374792	0.126839	0.28801
0.376458	0.125408	0.28801
0.378125	0.124454	0.28801
0.379792	0.125408	0.287533
0.381458	0.125885	0.287056
0.383125	0.125408	0.286102
0.384792	0.123978	0.284672
0.386458	0.123501	0.283718
0.388125	0.123501	0.283241
0.389792	0.12207	0.283241
0.391458	0.121117	0.283718
0.393125	0.12064	0.284672
0.394792	0.121593	0.286102
0.396458	0.123024	0.287056
0.398125	0.123024	0.28801
0.399792	0.122547	0.287533
0.401458	0.121593	0.286579
0.403125	0.121117	0.286102
0.404792	0.119686	0.285149
0.406458	0.119209	0.284195
0.408125	0.119686	0.283241
0.409792	0.121117	0.282764
0.411458	0.123024	0.283241
0.413125	0.124454	0.284195
0.414792	0.125408	0.286579
0.416458	0.125885	0.288486
0.418125	0.126362	0.289917
0.419792	0.126362	0.290871
0.421458	0.127316	0.290871
0.423125	0.127316	0.28944
0.424792	0.126839	0.287533
0.426458	0.125885	0.285149
0.428125	0.124931	0.283718
0.429792	0.123501	0.283241
0.431458	0.12207	0.283241
0.433125	0.12064	0.283718
0.434792	0.120163	0.284672
0.436458	0.121117	0.285149
0.438125	0.12207	0.284195
0.439792	0.123024	0.284195
0.441458	0.124454	0.283718
0.443125	0.126362	0.282764
0.444792	0.128746	0.280857
0.446458	0.130177	0.27895
0.448125	0.130177	0.27895
0.449792	0.129223	0.277996
0.451458	0.127792	0.277996
0.453125	0.125885	0.279427
0.454792	0.123501	0.281334
0.456458	0.12207	0.281811
0.458125	0.121593	0.281334
0.459792	0.120163	0.280857
0.461458	0.117779	0.281334
0.463125	0.115871	0.281334
0.464792	0.114918	0.281334
0.466458	0.114441	0.282288
0.468125	0.113964	0.284672
0.469792	0.113487	0.286102
0.471458	0.11301	0.286102
0.473125	0.112534	0.285149
0.474792	0.11158	0.285149
0.476458	0.111103	0.285149
0.478125	0.111103	0.284672
0.479792	0.112057	0.283241
0.481458	0.113964	0.282288
0.483125	0.115871	0.282288
0.484792	0.115395	0.282764
0.486458	0.113964	0.283718
0.488125	0.11301	0.284672
0.489792	0.113964	0.285149
0.491458	0.115871	0.287056
0.493125	0.117779	0.28801
0.494792	0.120163	0.287533
0.496458	0.121117	0.286579
0.498125	0.12064	0.287056
0.499792	0.118732	0.287533
0.501458	0.115395	0.28801
0.503125	0.112534	0.28801
0.504792	0.110626	0.28801
0.506458	0.110626	0.287533
0.508125	0.11158	0.287056
0.509792	0.113487	0.286579
0.511458	0.115871	0.286579
0.513125	0.116825	0.286579
0.514792	0.116348	0.287056
0.516458	0.114441	0.288486
0.518125	0.112534	0.28944
0.519792	0.110626	0.28944
0.521458	0.109196	0.288963
0.523125	0.109673	0.28801
0.524792	0.110626	0.287056
0.526458	0.11158	0.286579
0.528125	0.11158	0.286579
0.529792	0.11158	0.286579
0.531458	0.110626	0.287056
0.533125	0.109673	0.28801
0.534792	0.108719	0.288486
0.536458	0.108719	0.288963
0.538125	0.109673	0.288963
0.539792	0.110626	0.288963
0.541458	0.111103	0.287533
0.543125	0.11158	0.285149
0.544792	0.112057	0.283718
0.546458	0.112057	0.283241
0.548125	0.111103	0.282288
0.549792	0.110149	0.28038
0.551458	0.108719	0.279903
0.553125	0.107765	0.279903
0.554792	0.108242	0.278473
0.556458	0.108242	0.275135
0.558125	0.109196	0.272274
0.559792	0.109673	0.271797
0.561458	0.109196	0.272751
0.563125	0.108242	0.274658
0.564792	0.106812	0.277519
0.566458	0.105858	0.28038
0.568125	0.104904	0.282764
0.569792	0.104427	0.284195
0.571458	0.103951	0.284195
0.573125	0.103951	0.284195
0.574792	0.104427	0.283718
0.576458	0.104904	0.283718
0.578125	0.104427	0.284195
0.579792	0.105381	0.284195
0.581458	0.106335	0.285149
0.583125	0.106812	0.286102
0.584792	0.105858	0.287056
0.586458	0.104904	0.288963
0.588125	0.105381	0.290394
0.589792	0.105858	0.291347
0.591458	0.105858	0.291347
0.593125	0.106335	0.290394
0.594792	0.108242	0.288486
0.596458	0.109673	0.285625
0.598125	0.110149	0.282764
0.599792	0.108719	0.28038
0.601458	0.108242	0.278473
0.603125	0.108242	0.277519
0.604792	0.108242	0.277996
0.606458	0.107288	0.27895
0.608125	0.106335	0.280857
0.609792	0.106335	0.281811
0.611458	0.107288	0.282288
0.613125	0.107765	0.283241
0.614792	0.106812	0.283241
0.616458	0.106335	0.283718
0.618125	0.106335	0.284672
0.619792	0.106335	0.286579
0.621458	0.104427	0.28801
0.623125	0.103474	0.28801
0.624792	0.103474	0.287056
0.626458	0.103951	0.285625
0.628125	0.103951	0.283718
0.629792	0.10252	0.282288
0.631458	0.101089	0.281334
0.633125	0.099659	0.281334
0.634792	0.0991821	0.282288
0.636458	0.100136	0.283718
0.638125	0.102043	0.284672
0.639792	0.105381	0.284672
0.641458	0.108719	0.284672
0.643125	0.112057	0.285625
0.644792	0.113964	0.286102
0.646458	0.114441	0.285625
0.648125	0.11301	0.284672
0.649792	0.11158	0.284672
0.651458	0.111103	0.284672
0.653125	0.110626	0.284672
0.654792	0.109673	0.284195
0.656458	0.107288	0.283718
0.658125	0.104904	0.283241
0.659792	0.10252	0.282764
0.661458	0.100613	0.281811
0.663125	0.099659	0.280857
0.664792	0.100136	0.28038
0.666458	0.100136	0.281334
0.668125	0.100613	0.282764
0.669792	0.101089	0.284672
0.671458	0.100613	0.285625
0.673125	0.0991821	0.286579
0.674792	0.0982284	0.287533
0.676458	0.0982284	0.28801
0.678125	0.0991821	0.287533
0.679792	0.0987053	0.286579
0.681458	0.0977516	0.286102
0.683125	0.0977516	0.286579
0.684792	0.0982284	0.287056
0.686458	0.0991821	0.287056
0.688125	0.100136	0.287056
0.689792	0.102043	0.287056
0.691458	0.103951	0.285625
0.693125	0.104427	0.283718
0.694792	0.10252	0.282764
0.696458	0.100136	0.282764
0.698125	0.0982284	0.284195
0.699792	0.0963211	0.285625
0.701458	0.0939369	0.286102
0.703125	0.0934601	0.286102
0.704792	0.0944138	0.285149
0.706458	0.0963211	0.284195
0.708125	0.0972748	0.282764
0.709792	0.0987053	0.281811
0.711458	0.099659	0.282288
0.713125	0.100613	0.284195
0.714792	0.101089	0.286102
0.716458	0.100613	0.287056
0.718125	0.100136	0.286579
0.719792	0.099659	0.285625
0.721458	0.0991821	0.285625
0.723125	0.0987053	0.286102
0.724792	0.0977516	0.285625
0.726458	0.0982284	0.285625
0.728125	0.0991821	0.286102
0.729792	0.100136	0.287533
0.731458	0.100613	0.288963
0.733125	0.100613	0.290394
0.734792	0.100136	0.291347
0.736458	0.0982284	0.292301
0.738125	0.0963211	0.293255
0.739792	0.0948906	0.291824
0.741458	0.0939369	0.289917
0.743125	0.0944138	0.288486
0.744792	0.0958443	0.287056
0.746458	0.0972748	0.285149
0.748125	0.0987053	0.283241
0.749792	0.0991821	0.282288
0.751458	0.0991821	0.281811
0.753125	0.0987053	0.281334
0.754792	0.0982284	0.28038
0.756458	0.0972748	0.28038
0.758125	0.0963211	0.280857
0.759792	0.0953674	0.281334
0.761458	0.0934601	0.282288
0.763125	0.0910759	0.283718
0.764792	0.0891685	0.285149
0.766458	0.0882149	0.287056
0.768125	0.0867844	0.288486
0.769792	0.0858307	0.288963
0.771458	0.0858307	0.288486
0.773125	0.0872612	0.287533
0.774792	0.0886917	0.286579
0.776458	0.0896454	0.286102
0.778125	0.0915527	0.285625
0.779792	0.0944138	0.285149
0.781458	0.0963211	0.284195
0.783125	0.0967979	0.283718
0.784792	0.0967979	0.282764
0.786458	0.0972748	0.281334
0.788125	0.0972748	0.27895
0.789792	0.0967979	0.277519
0.791458	0.0963211	0.277519
0.793125	0.0972748	0.277519
0.794792	0.0987053	0.277519
0.796458	0.099659	0.278473
0.798125	0.0991821	0.28038
0.799792	0.0987053	0.282288
0.801458	0.0982284	0.285149
0.803125	0.0977516	0.287533
0.804792	0.0972748	0.289917
0.806458	0.0967979	0.291824
0.808125	0.0972748	0.292778
0.809792	0.0977516	0.293255
0.811458	0.0982284	0.293255
0.813125	0.0987053	0.293255
0.814792	0.0977516	0.292778
0.816458	0.0958443	0.292778
0.818125	0.0925064	0.292301
0.819792	0.0891685	0.290871
0.821458	0.0867844	0.288963
0.823125	0.0853538	0.287056
0.824792	0.0844002	0.284672
0.826458	0.0853538	0.282764
0.828125	0.087738	0.281334
0.829792	0.0901222	0.281811
0.831458	0.0920296	0.282288
0.833125	0.0920296	0.282764
0.834792	0.0910759	0.282764
0.836458	0.0901222	0.283241
0.838125	0.0886917	0.283718
0.839792	0.0872612	0.284195
0.841458	0.0853538	0.284672
0.843125	0.0844002	0.285625
0.844792	0.0834465	0.286579
0.846458	0.0839233	0.28801
0.848125	0.0853538	0.288963
0.849792	0.0882149	0.28944
0.851458	0.0905991	0.28944
0.853125	0.0925064	0.28944
0.854792	0.0934601	0.288963
0.856458	0.0934601	0.288963
0.858125	0.0920296	0.28944
0.859792	0.0891685	0.288963
0.861458	0.0867844	0.287533
0.863125	0.0853538	0.287056
0.864792	0.084877	0.286579
0.866458	0.084877	0.287056
0.868125	0.0863075	0.287056
0.869792	0.0882149	0.287533
0.871458	0.0891685	0.28801
0.873125	0.0891685	0.28801
0.874792	0.0891685	0.287533
0.876458	0.0901222	0.287056
0.878125	0.0896454	0.286102
0.879792	0.0896454	0.285149
0.881458	0.0896454	0.284195
0.883125	0.0896454	0.284195
0.884792	0.0891685	0.284195
0.886458	0.0886917	0.284195
0.888125	0.087738	0.286102
0.889792	0.0863075	0.288963
0.891458	0.0839233	0.291347
0.893125	0.0824928	0.291824
0.894792	0.0805855	0.292778
0.896458	0.079155	0.293732
0.898125	0.0782013	0.293255
0.899792	0.0786781	0.292301
0.901458	0.0796318	0.291824
0.903125	0.0815392	0.291824
0.904792	0.0834465	0.291824
0.906458	0.084877	0.289917
0.908125	0.0853538	0.287056
0.909792	0.084877	0.285149
0.911458	0.0834465	0.283718
0.913125	0.0824928	0.282764
0.914792	0.0815392	0.282288
0.916458	0.0796318	0.282764
0.918125	0.0777245	0.284672
0.919792	0.0767708	0.285625
0.921458	0.0777245	0.286102
0.923125	0.0796318	0.286579
0.924792	0.0815392	0.286579
0.926458	0.0844002	0.287533
0.928125	0.087738	0.28801
0.929792	0.0891685	0.288486
0.931458	0.0882149	0.288486
0.933125	0.0858307	0.287533
0.934792	0.082016	0.286102
0.936458	0.0777245	0.285149
0.938125	0.0743866	0.285625
0.939792	0.0724792	0.287056
0.941458	0.0729561	0.288963
0.943125	0.0753403	0.291347
0.944792	0.0786781	0.294209
0.946458	0.0824928	0.295162
0.948125	0.0834465	0.293255
0.949792	0.0824928	0.28944
0.951458	0.0796318	0.286579
0.953125	0.0772476	0.284672
0.954792	0.0758171	0.283241
0.956458	0.0753403	0.282764
0.958125	0.0772476	0.283241
0.959792	0.0805855	0.284672
0.961458	0.0844002	0.286102
0.963125	0.0858307	0.287056
0.964792	0.0858307	0.287533
0.966458	0.0839233	0.28801
0.968125	0.0810623	0.28801
0.969792	0.0777245	0.288963
0.971458	0.0748634	0.289917
0.973125	0.0734329	0.290871
0.974792	0.0734329	0.289917
0.976458	0.0748634	0.28944
0.978125	0.0753403	0.288963
0.979792	0.0758171	0.28801
0.981458	0.0762939	0.287056
0.983125	0.0758171	0.286579
0.984792	0.0739098	0.287533
0.986458	0.0724792	0.288486
0.988125	0.0720024	0.28944
0.989792	0.0729561	0.289917
0.991458	0.0739098	0.289917
0.993125	0.0743866	0.290394
0.994792	0.0753403	0.289917
0.996458	0.0758171	0.289917
0.998125	0.0767708	0.290394
0.999792	0.0772476	0.291347
1.00146	0.0767708	0.292301
1.00313	0.0767708	0.293255
1.00479	0.0758171	0.293255
1.00646	0.0748634	0.293255
1.00812	0.0734329	0.292301
1.00979	0.0710487	0.291824
1.01146	0.0696182	0.290871
1.01313	0.0686646	0.289917
1.01479	0.0681877	0.289917
1.01646	0.0677109	0.290871
1.01812	0.0681877	0.291347
1.01979	0.0696182	0.291347
1.02146	0.0710487	0.291347
1.02313	0.0720024	0.290871
1.02479	0.0724792	0.289917
1.02646	0.0724792	0.288963
1.02812	0.0715256	0.287533
1.02979	0.0686646	0.286102
1.03146	0.0658035	0.285149
1.03313	0.064373	0.284672
1.03479	0.0638962	0.284195
1.03646	0.0638962	0.284672
1.03812	0.0658035	0.285625
1.03979	0.067234	0.287533
1.04146	0.0681877	0.290394
1.04313	0.0677109	0.292778
1.04479	0.0677109	0.294209
1.04646	0.0677109	0.294685
1.04812	0.0677109	0.294209
1.04979	0.0677109	0.291824
1.05146	0.0681877	0.288963
1.05313	0.0686646	0.286102
1.05479	0.0691414	0.285149
1.05646	0.0696182	0.285625
1.05812	0.0691414	0.287533
1.05979	0.0686646	0.288963
1.06146	0.0677109	0.291347
1.06313	0.0653267	0.293732
1.06479	0.0634193	0.295639
1.06646	0.0624657	0.296116
1.06812	0.0624657	0.296116
1.06979	0.0634193	0.296593
1.07146	0.064373	0.296593
1.07313	0.0662804	0.295639
1.07479	0.0677109	0.294209
1.07646	0.0681877	0.293255
1.07812	0.067234	0.292301
1.07979	0.0662804	0.289917
1.08146	0.0658035	0.288486
1.08312	0.0667572	0.28801
1.08479	0.067234	0.288486
1.08646	0.0677109	0.288486
1.08813	0.0677109	0.28944
1.08979	0.0677109	0.290394
1.09146	0.0658035	0.291347
1.09312	0.0629425	0.291824
1.09479	0.0596046	0.292301
1.09646	0.0572205	0.291824
1.09813	0.0567436	0.290394
1.09979	0.0567436	0.28944
1.10146	0.0581741	0.28801
1.10312	0.0610352	0.286579
1.10479	0.0638962	0.284672
1.10646	0.0653267	0.283718
1.10813	0.0658035	0.284195
1.10979	0.0658035	0.285625
1.11146	0.0658035	0.287533
1.11312	0.0662804	0.287533
1.11479	0.0667572	0.287056
1.11646	0.0662804	0.286102
1.11813	0.0658035	0.285149
1.11979	0.064373	0.283241
1.12146	0.0619888	0.281334
1.12312	0.0600815	0.280857
1.12479	0.058651	0.280857
1.12646	0.058651	0.281334
1.12813	0.058651	0.282288
1.12979	0.0591278	0.283718
1.13146	0.0596046	0.286579
1.13312	0.0596046	0.288963
1.13479	0.0591278	0.290871
1.13646	0.058651	0.292301
1.13813	0.058651	0.292778
1.13979	0.0596046	0.292301
1.14146	0.0600815	0.290394
1.14312	0.0610352	0.288963
1.14479	0.0605583	0.287533
1.14646	0.0596046	0.286579
1.14813	0.0572205	0.286102
1.14979	0.0548363	0.286579
1.15146	0.0534058	0.287056
1.15312	0.0524521	0.286579
1.15479	0.0514984	0.286579
1.15646	0.0505447	0.286579
1.15813	0.0510216	0.286102
1.15979	0.0519753	0.285149
1.16146	0.0529289	0.285149
1.16312	0.0538826	0.286102
1.16479	0.0543594	0.28801
1.16646	0.0543594	0.28944
1.16813	0.0543594	0.291347
1.16979	0.0534058	0.293255
1.17146	0.0524521	0.293732
1.17312	0.0514984	0.293255
1.17479	0.0510216	0.292778
1.17646	0.0514984	0.292778
1.17813	0.0524521	0.292301
1.17979	0.0538826	0.291347
1.18146	0.0548363	0.290394
1.18312	0.0562668	0.28944
1.18479	0.0576973	0.28801
1.18646	0.058651	0.286102
1.18813	0.0581741	0.283718
1.18979	0.0567436	0.281811
1.19146	0.0553131	0.281334
1.19312	0.0553131	0.282288
1.19479	0.0553131	0.283718
1.19646	0.0553131	0.285149
1.19813	0.0553131	0.287056
1.19979	0.0553131	0.288963
1.20146	0.0557899	0.290394
1.20312	0.0548363	0.290871
1.20479	0.0529289	0.291347
1.20646	0.0505447	0.292301
1.20812	0.0500679	0.292778
1.20979	0.0505447	0.291824
1.21146	0.0505447	0.290394
1.21313	0.0500679	0.287533
1.21479	0.0500679	0.284195
1.21646	0.0505447	0.281334
1.21812	0.0510216	0.279903
1.21979	0.0500679	0.28038
1.22146	0.0491142	0.282288
1.22313	0.0481606	0.284672
1.22479	0.0472069	0.287056
1.22646	0.0452995	0.28801
1.22812	0.043869	0.287533
1.22979	0.0424385	0.286579
1.23146	0.0414848	0.285625
1.23313	0.041008	0.284672
1.23479	0.0414848	0.284195
1.23646	0.0424385	0.283241
1.23812	0.043869	0.283241
1.23979	0.0443459	0.283241
1.24146	0.0448227	0.283241
1.24313	0.0448227	0.282764
1.24479	0.043869	0.282764
1.24646	0.0433922	0.284195
1.24812	0.0433922	0.287533
1.24979	0.0452995	0.289917
1.25146	0.0472069	0.291824
1.25313	0.0495911	0.293732
1.25479	0.0514984	0.295639
1.25646	0.0519753	0.29707
1.25812	0.0519753	0.29707
1.25979	0.0514984	0.295639
1.26146	0.0514984	0.294685
1.26313	0.0510216	0.294685
1.26479	0.0505447	0.294209
1.26646	0.0500679	0.292301
1.26812	0.0491142	0.28944
1.26979	0.0472069	0.287056
1.27146	0.0452995	0.285149
1.27313	0.0443459	0.283718
1.27479	0.0443459	0.281811
1.27646	0.0452995	0.281811
1.27812	0.0462532	0.283718
1.27979	0.0472069	0.285149
1.28146	0.0481606	0.285149
1.28313	0.0472069	0.285149
1.28479	0.0457764	0.285149
1.28646	0.0452995	0.285149
1.28812	0.0452995	0.284195
1.28979	0.0457764	0.284195
1.29146	0.04673	0.285149
1.29313	0.0481606	0.286579
1.29479	0.0500679	0.287056
1.29646	0.0510216	0.285625
1.29812	0.0510216	0.284672
1.29979	0.0510216	0.284195
1.30146	0.0505447	0.282764
1.30313	0.0491142	0.281334
1.30479	0.0462532	0.280857
1.30646	0.0429153	0.281811
1.30812	0.0414848	0.284195
1.30979	0.0395775	0.286102
1.31146	0.0386238	0.287056
1.31313	0.0371933	0.287533
1.31479	0.0367165	0.28801
1.31646	0.0376701	0.28944
1.31812	0.038147	0.289917
1.31979	0.0391007	0.290394
1.32146	0.0405312	0.291347
1.32313	0.0429153	0.292301
1.32479	0.0443459	0.292778
1.32646	0.0452995	0.291824
1.32812	0.0448227	0.291347
1.32979	0.0433922	0.290871
1.33146	0.041008	0.289917
1.33312	0.0395775	0.28944
1.33479	0.0395775	0.288963
1.33646	0.0400543	0.288486
1.33813	0.0405312	0.286579
1.33979	0.0405312	0.284195
1.34146	0.0405312	0.282288
1.34312	0.041008	0.281334
1.34479	0.0419617	0.28038
1.34646	0.0419617	0.280857
1.34813	0.0424385	0.282288
1.34979	0.0433922	0.284195
1.35146	0.0448227	0.286102
1.35312	0.0452995	0.288963
1.35479	0.0443459	0.290394
1.35646	0.0429153	0.291347
1.35813	0.0419617	0.291824
1.35979	0.0414848	0.292778
1.36146	0.0414848	0.292778
1.36312	0.0414848	0.292301
1.36479	0.041008	0.293255
1.36646	0.041008	0.294209
1.36813	0.041008	0.294209
1.36979	0.0400543	0.293255
1.37146	0.0376701	0.292301
1.37312	0.0362396	0.291824
1.37479	0.0357628	0.291347
1.37646	0.0348091	0.291347
1.37813	0.0333786	0.291347
1.37979	0.0314712	0.291824
1.38146	0.0309944	0.292301
1.38312	0.0309944	0.291824
1.38479	0.0305176	0.290871
1.38646	0.0300407	0.28944
1.38813	0.0309944	0.288486
1.38979	0.0329018	0.28801
1.39146	0.0333786	0.288486
1.39312	0.0338554	0.288486
1.39479	0.0333786	0.28944
1.39646	0.0333786	0.289917
1.39813	0.0333786	0.290394
1.39979	0.0333786	0.290394
1.40146	0.0338554	0.28944
1.40312	0.0343323	0.287056
1.40479	0.035286	0.284195
1.40646	0.035286	0.281811
1.40813	0.0343323	0.28038
1.40979	0.0333786	0.28038
1.41146	0.0338554	0.280857
1.41312	0.0343323	0.282764
1.41479	0.035286	0.285149
1.41646	0.0362396	0.288486
1.41813	0.0386238	0.290871
1.41979	0.0400543	0.293255
1.42146	0.0391007	0.295162
1.42312	0.0371933	0.296593
1.42479	0.0357628	0.297546
1.42646	0.0348091	0.297546
1.42813	0.0338554	0.29707
1.42979	0.0338554	0.296593
1.43146	0.0343323	0.295639
1.43312	0.0348091	0.294685
1.43479	0.0348091	0.293732
1.43646	0.0338554	0.293732
1.43813	0.0324249	0.293732
1.43979	0.0314712	0.294685
1.44146	0.0309944	0.295162
1.44312	0.0300407	0.295162
1.44479	0.0295639	0.294685
1.44646	0.0290871	0.293255
1.44813	0.0290871	0.292301
1.44979	0.0286102	0.290871
1.45146	0.0281334	0.28944
1.45312	0.0286102	0.288963
1.45479	0.0300407	0.28944
1.45646	0.0324249	0.290394
1.45812	0.0343323	0.290871
1.45979	0.035286	0.290871
1.46146	0.0362396	0.289917
1.46313	0.0367165	0.28944
1.46479	0.0362396	0.288963
1.46646	0.0343323	0.288486
1.46812	0.0314712	0.287533
1.46979	0.0300407	0.287056
1.47146	0.0290871	0.28801
1.47313	0.0286102	0.28944
1.47479	0.0271797	0.290394
1.47646	0.026226	0.290394
1.47812	0.0271797	0.289917
1.47979	0.0276566	0.288486
1.48146	0.0271797	0.287533
1.48313	0.0267029	0.286579
1.48479	0.0271797	0.285625
1.48646	0.0281334	0.284672
1.48812	0.0286102	0.285625
1.48979	0.0295639	0.287056
1.49146	0.0305176	0.287533
1.49313	0.0305176	0.288963
1.49479	0.0286102	0.290394
1.49646	0.026226	0.292778
1.49812	0.0243187	0.294685
1.49979	0.0228882	0.296116
1.50146	0.0219345	0.296593
1.50313	0.0228882	0.296116
1.50479	0.0247955	0.295162
1.50646	0.0267029	0.294209
1.50812	0.0271797	0.293255
1.50979	0.0281334	0.291824
1.51146	0.0286102	0.291347
1.51313	0.0286102	0.291347
1.51479	0.0286102	0.290871
1.51646	0.0286102	0.290394
1.51812	0.0286102	0.290394
1.51979	0.0286102	0.290871
1.52146	0.0281334	0.291347
1.52313	0.0276566	0.291347
1.52479	0.0276566	0.291824
1.52646	0.0276566	0.291824
1.52812	0.0286102	0.292301
1.52979	0.0290871	0.292778
1.53146	0.0300407	0.292778
1.53313	0.0305176	0.292301
1.53479	0.0314712	0.292301
1.53646	0.0324249	0.291824
1.53812	0.0338554	0.290394
1.53979	0.0343323	0.288486
1.54146	0.0343323	0.28801
1.54313	0.0333786	0.28944
1.54479	0.0319481	0.290871
1.54646	0.0309944	0.292301
1.54812	0.0309944	0.293255
1.54979	0.0309944	0.293255
1.55146	0.0305176	0.292778
1.55313	0.0295639	0.293255
1.55479	0.0290871	0.293732
1.55646	0.0276566	0.294209
1.55812	0.0247955	0.294685
1.55979	0.0219345	0.296116
1.56146	0.0209808	0.296116
1.56313	0.020504	0.294685
1.56479	0.0209808	0.292778
1.56646	0.0209808	0.291347
1.56812	0.0228882	0.291347
1.56979	0.0243187	0.292301
1.57146	0.0257492	0.294685
1.57313	0.0257492	0.298023
1.57479	0.0247955	0.300407
1.57646	0.0243187	0.302315
1.57812	0.0238419	0.303268
1.57979	0.0238419	0.304222
1.58146	0.0243187	0.303745
1.58312	0.0252724	0.303268
1.58479	0.026226	0.302315
1.58646	0.026226	0.301838
1.58813	0.0252724	0.300407
1.58979	0.0252724	0.298023
1.59146	0.0257492	0.295639
1.59312	0.0267029	0.293255
1.59479	0.0276566	0.291347
1.59646	0.0276566	0.289917
1.59813	0.0276566	0.288486
1.59979	0.0267029	0.288963
1.60146	0.0243187	0.290394
1.60312	0.0219345	0.292778
1.60479	0.0200272	0.294685
1.60646	0.020504	0.295639
1.60813	0.0219345	0.295639
1.60979	0.0228882	0.295162
1.61146	0.023365	0.294209
1.61312	0.0238419	0.293255
1.61479	0.023365	0.293732
1.61646	0.0224114	0.295162
1.61813	0.0195503	0.297546
1.61979	0.017643	0.298977
1.62146	0.0166893	0.299454
1.62312	0.0166893	0.298977
1.62479	0.017643	0.297546
1.62646	0.0190735	0.295162
1.62813	0.0214577	0.292301
1.62979	0.0224114	0.290394
1.63146	0.023365	0.288963
1.63312	0.023365	0.287533
1.63479	0.0219345	0.286102
1.63646	0.0195503	0.285149
1.63813	0.0181198	0.284672
1.63979	0.0171661	0.285149
1.64146	0.017643	0.286579
1.64312	0.0185966	0.287533
1.64479	0.0195503	0.288486
1.64646	0.0209808	0.290394
1.64813	0.0219345	0.292301
1.64979	0.0224114	0.294209
1.65146	0.0224114	0.295162
1.65312	0.0209808	0.295162
1.65479	0.0200272	0.295162
1.65646	0.0200272	0.294209
1.65813	0.0200272	0.293732
1.65979	0.0195503	0.292778
1.66146	0.0190735	0.293255
1.66312	0.0200272	0.294209
1.66479	0.020504	0.295162
1.66646	0.0195503	0.296116
1.66813	0.0181198	0.29707
1.66979	0.0181198	0.2985
1.67146	0.017643	0.2985
1.67312	0.0171661	0.297546
1.67479	0.0181198	0.29707
1.67646	0.0200272	0.296116
1.67813	0.0214577	0.295162
1.67979	0.0209808	0.294209
1.68146	0.0190735	0.293732
1.68312	0.017643	0.294685
1.68479	0.0162125	0.295162
1.68646	0.014782	0.294685
1.68813	0.0143051	0.293732
1.68979	0.014782	0.293255
1.69146	0.0162125	0.292778
1.69312	0.0171661	0.292301
1.69479	0.0166893	0.293255
1.69646	0.0152588	0.295162
1.69813	0.0133514	0.29707
1.69979	0.0123978	0.298023
1.70146	0.0128746	0.2985
1.70312	0.0143051	0.298977
1.70479	0.0152588	0.299931
1.70646	0.0157356	0.299454
1.70812	0.0157356	0.2985
1.70979	0.0152588	0.296593
1.71146	0.0138283	0.294685
1.71313	0.0119209	0.293732
1.71479	0.0119209	0.293255
1.71646	0.0133514	0.294209
1.71812	0.0157356	0.296593
1.71979	0.0166893	0.298977
1.72146	0.0166893	0.299931
1.72313	0.0157356	0.300407
1.72479	0.014782	0.300884
1.72646	0.0133514	0.299931
1.72812	0.0114441	0.298023
1.72979	0.0100136	0.297546
1.73146	0.0100136	0.2985
1.73313	0.0109672	0.300407
1.73479	0.0123978	0.300884
1.73646	0.0133514	0.300884
1.73812	0.0152588	0.301361
1.73979	0.0171661	0.300407
1.74146	0.0185966	0.2985
1.74313	0.0190735	0.295162
1.74479	0.0185966	0.293255
1.74646	0.0171661	0.292778
1.74812	0.0143051	0.293255
1.74979	0.0109672	0.294685
1.75146	0.00667572	0.296593
1.75313	0.0038147	0.298977
1.75479	0.00333786	0.301361
1.75646	0.00476837	0.302792
1.75812	0.00667572	0.303745
1.75979	0.00858307	0.303268
1.76146	0.00953674	0.301838
1.76313	0.00953674	0.299454
1.76479	0.00810623	0.29707
1.76646	0.00572205	0.295162
1.76812	0.0038147	0.294209
1.76979	0.00333786	0.293732
1.77146	0.00476837	0.294685
1.77313	0.00667572	0.295639
1.77479	0.00858307	0.296116
1.77646	0.00858307	0.295162
1.77812	0.00810623	0.293255
1.77979	0.00715256	0.292301
1.78146	0.00667572	0.291824
1.78313	0.00572205	0.292778
1.78479	0.00572205	0.295639
1.78646	0.00667572	0.298023
1.78812	0.00905991	0.300407
1.78979	0.0114441	0.301838
1.79146	0.0128746	0.302792
1.79313	0.0133514	0.303745
1.79479	0.0128746	0.303745
1.79646	0.0123978	0.303268
1.79812	0.0100136	0.302792
1.79979	0.00762939	0.302315
1.80146	0.00715256	0.301838
1.80313	0.00810623	0.301361
1.80479	0.0100136	0.300407
1.80646	0.0119209	0.299931
1.80812	0.0138283	0.299931
1.80979	0.0152588	0.300884
1.81146	0.0152588	0.301838
1.81313	0.014782	0.303268
1.81479	0.0143051	0.304222
1.81646	0.0138283	0.304699
1.81812	0.0133514	0.304699
1.81979	0.0128746	0.303745
1.82146	0.0133514	0.302315
1.82313	0.0133514	0.299454
1.82479	0.0123978	0.296593
1.82646	0.0109672	0.295162
1.82812	0.00953674	0.294209
1.82979	0.00762939	0.295639
1.83146	0.00572205	0.297546
1.83312	0.00333786	0.300884
1.83479	0.00286102	0.304222
1.83646	0.0038147	0.30756
1.83813	0.00619888	0.309467
1.83979	0.00953674	0.30899
1.84146	0.0138283	0.308037
1.84312	0.0181198	0.306606
1.84479	0.0209808	0.305176
1.84646	0.0219345	0.302792
1.84813	0.0224114	0.301838
1.84979	0.0214577	0.301838
1.85146	0.0195503	0.302315
1.85312	0.0166893	0.302315
1.85479	0.0143051	0.301838
1.85646	0.0119209	0.302315
1.85813	0.0100136	0.302792
1.85979	0.00810623	0.302792
1.86146	0.00619888	0.301361
1.86312	0.00619888	0.299931
1.86479	0.00619888	0.298023
1.86646	0.00619888	0.29707
1.86813	0.00619888	0.29707
1.86979	0.00715256	0.298023
1.87146	0.00810623	0.299454
1.87312	0.00762939	0.300884
1.87479	0.00667572	0.302792
1.87646	0.00572205	0.304699
1.87813	0.00476837	0.305653
1.87979	0.00524521	0.306606
1.88146	0.00572205	0.306606
1.88312	0.00619888	0.306606
1.88479	0.00619888	0.307083
1.88646	0.00619888	0.306606
1.88813	0.00667572	0.305176
1.88979	0.00667572	0.304222
1.89146	0.00619888	0.303745
1.89312	0.00715256	0.304222
1.89479	0.00905991	0.304699
1.89646	0.0109672	0.304699
1.89813	0.0119209	0.304222
1.89979	0.0109672	0.302792
1.90146	0.00905991	0.301361
1.90312	0.00715256	0.300884
1.90479	0.00572205	0.300407
1.90646	0.00524521	0.299931
1.90813	0.00572205	0.299931
1.90979	0.00762939	0.300884
1.91146	0.00905991	0.302792
1.91312	0.0104904	0.303745
1.91479	0.0109672	0.304699
1.91646	0.0109672	0.305653
1.91813	0.0100136	0.308514
1.91979	0.00762939	0.311852
1.92146	0.00524521	0.314236
1.92312	0.0038147	0.315189
1.92479	0.00333786	0.315666
1.92646	0.00333786	0.316143
1.92813	0.0038147	0.316143
1.92979	0.00429153	0.315189
1.93146	0.00476837	0.313759
1.93312	0.00572205	0.313759
1.93479	0.00572205	0.314236
1.93646	0.00619888	0.313759
1.93813	0.00715256	0.312328
1.93979	0.00953674	0.310898
1.94146	0.0119209	0.309944
1.94312	0.0138283	0.308514
1.94479	0.014782	0.308037
1.94646	0.0143051	0.308037
1.94813	0.0123978	0.308037
1.94979	0.0104904	0.30899
1.95146	0.00905991	0.309467
1.95312	0.00858307	0.309467
1.95479	0.00905991	0.308514
1.95646	0.0100136	0.30899
1.95812	0.0109672	0.310421
1.95979	0.0114441	0.311852
1.96146	0.0119209	0.313282
1.96313	0.0104904	0.314236
1.96479	0.00905991	0.315666
1.96646	0.00715256	0.31662
1.96812	0.00524521	0.31662
1.96979	0.00238419	0.316143
1.97146	0.00095367	0.315189
1.97313	0.00143051	0.314713
1.97479	0.0038147	0.315189
1.97646	0.00762939	0.315189
1.97812	0.0104904	0.314236
1.97979	0.0133514	0.313282
1.98146	0.014782	0.313282
1.98313	0.0152588	0.313759
1.98479	0.0143051	0.312805
1.98646	0.0123978	0.311375
1.98812	0.0109672	0.311852
1.98979	0.0104904	0.313282
1.99146	0.00953674	0.314713
1.99313	0.00762939	0.316143
1.99479	0.00572205	0.319004
1.99646	0.00524521	0.320911
1.99812	0.00572205	0.321388
1.99979	0.00619888	0.320435
2.00146	0.00667572	0.319481
2.00312	0.00667572	0.31805
2.00479	0.00715256	0.31662
2.00646	0.00667572	0.315666
2.00813	0.00572205	0.315189
2.00979	0.00476837	0.314713
2.01146	0.0038147	0.314236
2.01313	0.00286102	0.314713
2.01479	0.00286102	0.315189
2.01646	0.00286102	0.315666
2.01812	0.00286102	0.314713
2.01979	0.00333786	0.314236
2.02146	0.00476837	0.314236
2.02312	0.00524521	0.314236
2.02479	0.00524521	0.313759
2.02646	0.00476837	0.313759
2.02813	0.00524521	0.315189
2.02979	0.00619888	0.31662
2.03146	0.00810623	0.317574
2.03313	0.0104904	0.31805
2.03479	0.0138283	0.317097
2.03646	0.0162125	0.315666
2.03812	0.0181198	0.313759
2.03979	0.0185966	0.312328
2.04146	0.017643	0.311852
2.04312	0.0162125	0.312805
2.04479	0.0133514	0.315189
2.04646	0.0104904	0.31805
2.04813	0.00715256	0.320435
2.04979	0.00476837	0.321388
2.05146	0.00333786	0.319958
2.05313	0.00286102	0.317574
2.05479	0.00429153	0.315189
2.05646	0.00667572	0.313759
2.05812	0.00810623	0.313759
2.05979	0.0100136	0.315189
2.06146	0.0109672	0.31662
2.06312	0.0104904	0.318527
2.06479	0.00858307	0.319481
2.06646	0.00619888	0.320435
2.06813	0.00429153	0.320911
2.06979	0.00333786	0.321865
2.07146	0.0038147	0.321865
2.07313	0.00524521	0.321388
2.07479	0.00619888	0.320911
2.07646	0.00667572	0.319481
2.07812	0.00762939	0.318527
2.07979	0.00762939	0.317097
2.08146	0.00715256	0.316143
2.08312	0.00667572	0.316143
2.08479	0.00715256	0.31662
2.08646	0.00810623	0.317097
2.08812	0.0100136	0.317574
2.08979	0.0123978	0.317574
2.09146	0.014782	0.317574
2.09313	0.0157356	0.317097
2.09479	0.0166893	0.317097
2.09646	0.0166893	0.317097
2.09813	0.0162125	0.31805
2.09979	0.0152588	0.319004
2.10146	0.0138283	0.319481
2.10312	0.0133514	0.319958
2.10479	0.0128746	0.319958
2.10646	0.0133514	0.319958
2.10812	0.0133514	0.319004
2.10979	0.0128746	0.31805
2.11146	0.0123978	0.319004
2.11313	0.0119209	0.319958
2.11479	0.0119209	0.320911
2.11646	0.0114441	0.321865
2.11813	0.0114441	0.323296
2.11979	0.0119209	0.324249
2.12146	0.0123978	0.324249
2.12312	0.0123978	0.324249
2.12479	0.0119209	0.324249
2.12646	0.0123978	0.325203
2.12812	0.0128746	0.32568
2.12979	0.0138283	0.326633
2.13146	0.0138283	0.327587
2.13313	0.014782	0.328541
2.13479	0.0157356	0.329018
2.13646	0.0171661	0.329494
2.13813	0.0171661	0.329494
2.13979	0.0162125	0.329971
2.14146	0.0152588	0.329971
2.14312	0.0152588	0.329971
2.14479	0.014782	0.329494
2.14646	0.0133514	0.329494
2.14812	0.0123978	0.330925
2.14979	0.0123978	0.332356
2.15146	0.0128746	0.333786
2.15313	0.0128746	0.335217
2.15479	0.0128746	0.33617
2.15646	0.0138283	0.33617
2.15813	0.014782	0.33474
2.15979	0.0152588	0.333309
2.16146	0.014782	0.333309
2.16312	0.0143051	0.332832
2.16479	0.0143051	0.332356
2.16646	0.0143051	0.330925
2.16812	0.0143051	0.329971
2.16979	0.0143051	0.329018
2.17146	0.0152588	0.328541
2.17313	0.0157356	0.328541
2.17479	0.0157356	0.329018
2.17646	0.014782	0.329971
2.17813	0.0133514	0.331879
2.17979	0.0123978	0.333309
2.18146	0.0114441	0.333786
2.18312	0.0100136	0.333786
2.18479	0.00905991	0.332832
2.18646	0.00858307	0.331402
2.18812	0.00905991	0.329971
2.18979	0.0104904	0.329494
2.19146	0.0119209	0.329494
2.19313	0.0128746	0.329971
2.19479	0.0133514	0.329971
2.19646	0.0138283	0.329971
2.19813	0.0138283	0.329971
2.19979	0.0133514	0.329971
2.20146	0.0119209	0.329494
2.20312	0.0100136	0.329494
2.20479	0.00762939	0.329494
2.20646	0.00619888	0.330448
2.20812	0.00524521	0.331402
2.20979	0.00476837	0.332832
2.21146	0.00429153	0.333786
2.21312	0.00524521	0.33474
2.21479	0.00715256	0.335693
2.21646	0.00953674	0.336647
2.21813	0.0100136	0.337124
2.21979	0.0100136	0.337601
2.22146	0.0100136	0.337601
2.22313	0.0109672	0.337601
2.22479	0.0104904	0.336647
2.22646	0.00953674	0.33617
2.22812	0.00858307	0.335693
2.22979	0.00905991	0.334263
2.23146	0.00953674	0.333309
2.23312	0.00858307	0.332832
2.23479	0.00810623	0.332832
2.23646	0.00810623	0.333786
2.23813	0.00858307	0.33474
2.23979	0.00810623	0.335693
2.24146	0.00667572	0.337601
2.24313	0.00619888	0.339031
2.24479	0.00572205	0.340462
2.24646	0.00572205	0.340939
2.24812	0.00572205	0.341415
2.24979	0.00619888	0.340939
2.25146	0.00667572	0.339985
2.25312	0.00667572	0.339508
2.25479	0.00762939	0.339985
2.25646	0.00858307	0.340462
2.25813	0.00905991	0.339508
2.25979	0.00858307	0.338554
2.26146	0.00810623	0.337124
2.26313	0.00810623	0.33617
2.26479	0.00810623	0.335217
2.26646	0.00715256	0.33474
2.26812	0.00619888	0.33474
2.26979	0.00667572	0.335693
2.27146	0.00762939	0.337601
2.27312	0.00858307	0.338554
2.27479	0.00858307	0.339508
2.27646	0.00905991	0.339985
2.27813	0.00953674	0.341415
2.27979	0.00905991	0.342369
2.28146	0.00762939	0.342846
2.28313	0.00572205	0.343323
2.28479	0.00476837	0.343323
2.28646	0.00524521	0.342846
2.28812	0.00429153	0.341892
2.28979	0.00286102	0.340462
2.29146	0.00190735	0.339985
2.29312	0.00190735	0.339508
2.29479	0.00238419	0.338554
2.29646	0.00190735	0.336647
2.29813	0.00238419	0.33474
2.29979	0.00333786	0.334263
2.30146	0.00429153	0.333786
2.30313	0.00476837	0.333786
2.30479	0.00476837	0.334263
2.30646	0.00524521	0.33617
2.30812	0.00572205	0.338078
2.30979	0.00572205	0.339031
2.31146	0.00524521	0.340462
2.31312	0.00429153	0.342369
2.31479	0.0038147	0.344753
2.31646	0.00238419	0.346661
2.31813	0.00143051	0.349045
2.31979	0.00238419	0.349998
2.32146	0.00524521	0.349998
2.32313	0.00858307	0.349522
2.32479	0.0100136	0.348568
2.32646	0.0100136	0.346184
2.32812	0.00953674	0.3438
2.32979	0.00858307	0.341892
2.33146	0.00667572	0.339985
2.33312	0.00429153	0.338078
2.33479	0.0038147	0.337124
2.33646	0.00476837	0.337124
2.33812	0.00524521	0.338078
2.33979	0.00524521	0.339031
2.34146	0.00429153	0.339031
2.34313	0.00286102	0.338554
2.34479	0.00143051	0.337124
2.34646	0.00047684	0.33617
2.34813	0	0.337601
2.34979	0	0.339985
2.35146	0.00047684	0.342369
2.35312	0.00143051	0.344753
2.35479	0.00238419	0.347614
2.35646	0.00238419	0.349045
2.35812	0.00190735	0.348568
2.35979	0.00143051	0.346184
2.36146	0.00143051	0.344753
2.36313	0.00095367	0.344276
2.36479	0.00095367	0.344276
2.36646	0.00143051	0.344753
2.36813	0.00238419	0.346184
2.36979	0.00238419	0.348091
2.37146	0.00047684	0.349522
2.37312	-0.0019073	0.349998
2.37479	-0.0038147	0.349045
2.37646	-0.0061989	0.348091
2.37812	-0.0071526	0.346661
2.37979	-0.0061989	0.34523
2.38146	-0.0033379	0.344276
2.38313	0.00047684	0.343323
2.38479	0.00429153	0.342846
2.38646	0.00667572	0.342369
2.38813	0.00810623	0.340939
2.38979	0.00858307	0.341415
2.39146	0.00858307	0.3438
2.39312	0.00762939	0.346661
2.39479	0.00619888	0.349522
2.39646	0.00476837	0.352383
2.39812	0.0038147	0.354767
2.39979	0.00333786	0.355721
2.40146	0.00333786	0.355244
2.40313	0.00238419	0.35429
2.40479	0.00238419	0.35429
2.40646	0.00190735	0.35429
2.40813	0.00190735	0.353813
2.40979	0.00143051	0.353336
2.41146	0.00143051	0.352859
2.41312	0.00190735	0.351906
2.41479	0.00333786	0.349998
2.41646	0.00429153	0.349522
2.41812	0.00524521	0.349998
2.41979	0.00619888	0.351906
2.42146	0.00715256	0.353336
2.42313	0.00762939	0.353813
2.42479	0.00905991	0.353813
2.42646	0.0100136	0.352859
2.42813	0.0104904	0.351906
2.42979	0.00953674	0.351429
2.43146	0.00858307	0.351906
2.43312	0.00762939	0.352859
2.43479	0.00572205	0.35429
2.43646	0.00429153	0.356197
2.43812	0.0038147	0.357628
2.43979	0.00476837	0.358582
2.44146	0.00524521	0.357628
2.44313	0.00476837	0.356197
2.44479	0.00476837	0.354767
2.44646	0.00524521	0.35429
2.44813	0.00619888	0.353336
2.44979	0.00715256	0.352859
2.45146	0.00715256	0.353336
2.45312	0.00810623	0.35429
2.45479	0.00905991	0.354767
2.45646	0.00858307	0.354767
2.45812	0.00762939	0.353813
2.45979	0.00619888	0.353813
2.46146	0.00524521	0.35429
2.46312	0.00572205	0.354767
2.46479	0.00619888	0.355721
2.46646	0.00715256	0.355721
2.46813	0.00810623	0.355244
2.46979	0.00953674	0.353813
2.47146	0.0100136	0.351906
2.47313	0.00858307	0.351429
2.47479	0.00524521	0.351906
2.47646	0.00143051	0.351906
2.47812	-0.0014305	0.352383
2.47979	-0.0023842	0.35429
2.48146	-0.002861	0.355721
2.48312	-0.002861	0.356197
2.48479	-0.0023842	0.356674
2.48646	-0.0014305	0.357628
2.48813	-0.0004768	0.358105
2.48979	0	0.358582
2.49146	0	0.358105
2.49313	0	0.358105
2.49479	0	0.358582
2.49646	0.00047684	0.360012
2.49812	0.00047684	0.361443
2.49979	0	0.363827
2.50146	-0.0004768	0.36478
2.50312	0	0.365257
2.50479	0.00047684	0.364304
2.50646	0.00143051	0.363827
2.50813	0.00238419	0.363827
2.50979	0.00333786	0.364304
2.51146	0.00286102	0.364304
2.51313	0.00190735	0.36335
2.51479	0.00095367	0.362396
2.51646	0	0.362396
2.51812	-0.0014305	0.362873
2.51979	-0.0019073	0.362873
2.52146	-0.0014305	0.362873
2.52312	0	0.364304
2.52479	0.00143051	0.365257
2.52646	0.00190735	0.365257
2.52813	0.00286102	0.365257
2.52979	0.00238419	0.365734
2.53146	0.00238419	0.366688
2.53313	0.00190735	0.368118
2.53479	0.00190735	0.369072
2.53646	0.00238419	0.369072
2.53812	0.0038147	0.368118
2.53979	0.00572205	0.365734
2.54146	0.00667572	0.363827
2.54312	0.00715256	0.362873
2.54479	0.00715256	0.36335
2.54646	0.00715256	0.364304
2.54813	0.00572205	0.364304
2.54979	0.00524521	0.365257
2.55146	0.00619888	0.365257
2.55313	0.00715256	0.364304
2.55479	0.00762939	0.362873
2.55646	0.00762939	0.361443
2.55812	0.00715256	0.361443
2.55979	0.00572205	0.361443
2.56146	0.00333786	0.361443
2.56312	0.00143051	0.361443
2.56479	0.00047684	0.361919
2.56646	0	0.361919
2.56813	0	0.361919
2.56979	0.00047684	0.361919
2.57146	0.00143051	0.362873
2.57313	0.00238419	0.36335
2.57479	0.00333786	0.363827
2.57646	0.0038147	0.364304
2.57812	0.0038147	0.36478
2.57979	0.00333786	0.365734
2.58146	0.0038147	0.366211
2.58312	0.0038147	0.366211
2.58479	0.00429153	0.365734
2.58646	0.00476837	0.36478
2.58812	0.00572205	0.363827
2.58979	0.00667572	0.362396
2.59146	0.00762939	0.361919
2.59313	0.00762939	0.361443
2.59479	0.00619888	0.361443
2.59646	0.00476837	0.361919
2.59813	0.0038147	0.364304
2.59979	0.00333786	0.366211
2.60146	0.00238419	0.367641
2.60312	0.00095367	0.367641
2.60479	0.00047684	0.366688
2.60646	0.00095367	0.365734
2.60812	0.00095367	0.364304
2.60979	0	0.364304
2.61146	-0.0004768	0.365734
2.61313	0	0.366688
2.61479	0.00047684	0.367641
2.61646	0.00047684	0.368595
2.61813	0.00143051	0.368595
2.61979	0.00286102	0.368118
2.62146	0.00286102	0.367165
2.62312	0.00190735	0.366688
2.62479	0.00047684	0.367165
2.62646	-0.0004768	0.368118
2.62812	-0.0014305	0.368118
2.62979	-0.0014305	0.367641
2.63146	-0.0009537	0.368118
2.63313	0.00047684	0.369072
2.63479	0.00190735	0.370979
2.63646	0.00190735	0.371933
2.63813	0.00238419	0.371933
2.63979	0.0038147	0.370979
2.64146	0.00572205	0.370502
2.64312	0.00667572	0.370502
2.64479	0.00762939	0.370502
2.64646	0.00667572	0.370502
2.64812	0.00572205	0.370502
2.64979	0.00429153	0.370502
2.65146	0.00333786	0.370026
2.65313	0.00333786	0.368595
2.65479	0.00429153	0.365734
2.65646	0.00619888	0.362873
2.65813	0.00810623	0.361443
2.65979	0.00905991	0.360966
2.66146	0.00762939	0.360966
2.66312	0.00524521	0.361443
2.66479	0.0038147	0.36335
2.66646	0.00333786	0.366211
2.66812	0.00286102	0.369072
2.66979	0.00286102	0.371456
2.67146	0.0038147	0.371933
2.67313	0.00572205	0.371933
2.67479	0.00762939	0.371456
2.67646	0.00858307	0.370979
2.67813	0.00858307	0.370026
2.67979	0.00810623	0.369549
2.68146	0.00715256	0.368595
2.68312	0.00619888	0.367641
2.68479	0.00524521	0.366688
2.68646	0.0038147	0.366688
2.68812	0.00238419	0.366211
2.68979	0.00190735	0.365257
2.69146	0.00238419	0.365734
2.69313	0.00286102	0.368118
2.69479	0.00333786	0.370502
2.69646	0.00476837	0.371456
2.69813	0.00667572	0.37241
2.69979	0.00762939	0.37384
2.70146	0.00762939	0.373363
2.70312	0.00715256	0.370979
2.70479	0.00619888	0.368595
2.70646	0.00429153	0.367165
2.70812	0.00286102	0.366688
2.70979	0.00238419	0.366211
2.71146	0.00333786	0.367641
2.71312	0.00333786	0.370502
2.71479	0.00286102	0.37241
2.71646	0.00238419	0.374317
2.71813	0.00190735	0.375748
2.71979	-0.0004768	0.377178
2.72146	-0.002861	0.377655
2.72313	-0.0052452	0.376701
2.72479	-0.0061989	0.375748
2.72646	-0.0061989	0.375271
2.72812	-0.005722	0.375748
2.72979	-0.0047684	0.375271
2.73146	-0.0047684	0.374794
2.73312	-0.0047684	0.374317
2.73479	-0.0052452	0.374794
2.73646	-0.0052452	0.375271
2.73813	-0.0042915	0.374794
2.73979	-0.0038147	0.37384
2.74146	-0.002861	0.373363
2.74313	-0.0023842	0.37384
2.74479	-0.0019073	0.373363
2.74646	-0.0009537	0.372887
2.74812	-0.0009537	0.37241
2.74979	-0.0014305	0.37241
2.75146	-0.0023842	0.372887
2.75312	-0.0019073	0.374317
2.75479	-0.0014305	0.375271
2.75646	-0.0009537	0.375271
2.75813	-0.0014305	0.375748
2.75979	-0.0014305	0.376225
2.76146	-0.0009537	0.376225
2.76313	0	0.375748
2.76479	0.00095367	0.375748
2.76646	0.00143051	0.376225
2.76812	0.00143051	0.377178
2.76979	0.00190735	0.377655
2.77146	0.00238419	0.378132
2.77312	0.00286102	0.378609
2.77479	0.00333786	0.380039
2.77646	0.00429153	0.380993
2.77813	0.00524521	0.38147
2.77979	0.00572205	0.381947
2.78146	0.00476837	0.381947
2.78313	0.0038147	0.380993
2.78479	0.00333786	0.380039
2.78646	0.00286102	0.378609
2.78812	0.00238419	0.377178
2.78979	0.00143051	0.375271
2.79146	0.00095367	0.37384
2.79312	0	0.372887
2.79479	-0.0019073	0.37241
2.79646	-0.0033379	0.372887
2.79813	-0.0047684	0.373363
2.79979	-0.0042915	0.37384
2.80146	-0.0023842	0.374794
2.80313	0.00047684	0.374317
2.80479	0.00286102	0.373363
2.80646	0.00429153	0.371933
2.80812	0.00524521	0.371456
2.80979	0.00524521	0.371456
2.81146	0.00429153	0.371933
2.81312	0.00286102	0.37384
2.81479	0.00095367	0.376225
2.81646	0	0.378132
2.81813	0	0.379086
2.81979	0.00143051	0.380039
2.82146	0.00333786	0.380039
2.82313	0.00476837	0.379086
2.82479	0.00667572	0.377178
2.82646	0.00810623	0.375748
2.82812	0.00858307	0.376701
2.82979	0.00810623	0.378132
2.83146	0.00715256	0.379562
2.83312	0.00619888	0.380993
2.83479	0.00524521	0.382423
2.83646	0.0038147	0.384331
2.83812	0.00333786	0.384331
2.83979	0.00286102	0.383377
2.84146	0.00286102	0.382423
2.84313	0.0038147	0.38147
2.84479	0.00572205	0.380516
2.84646	0.00762939	0.379562
2.84813	0.00905991	0.379086
2.84979	0.00953674	0.377655
2.85146	0.00905991	0.376225
2.85312	0.00715256	0.376225
2.85479	0.00524521	0.376225
2.85646	0.00333786	0.376225
2.85812	0.00286102	0.375748
2.85979	0.00143051	0.376701
2.86146	0.00047684	0.378609
2.86313	-0.0004768	0.380039
2.86479	-0.0014305	0.379562
2.86646	-0.002861	0.378132
2.86813	-0.0042915	0.377178
2.86979	-0.0052452	0.376701
2.87146	-0.0052452	0.376701
2.87312	-0.0047684	0.376701
2.87479	-0.0042915	0.377178
2.87646	-0.0038147	0.378132
2.87812	-0.0038147	0.378609
2.87979	-0.0038147	0.379086
2.88146	-0.0042915	0.379086
2.88313	-0.0038147	0.379086
2.88479	-0.0033379	0.380039
2.88646	-0.002861	0.380516
2.88813	-0.002861	0.380039
2.88979	-0.0023842	0.378609
2.89146	-0.0023842	0.376701
2.89312	-0.0023842	0.375271
2.89479	-0.0023842	0.374317
2.89646	-0.0014305	0.374794
2.89812	-0.0004768	0.376225
2.89979	0.00047684	0.377655
2.90146	0.00143051	0.378132
2.90313	0.00190735	0.379086
2.90479	0.00143051	0.379562
2.90646	0.00143051	0.380039
2.90813	0.00143051	0.380039
2.90979	0.00095367	0.380516
2.91146	0.00047684	0.380993
2.91312	-0.0004768	0.380993
2.91479	0	0.380039
2.91646	0	0.378132
2.91812	0	0.376225
2.91979	0.00047684	0.374794
2.92146	0.00143051	0.372887
2.92313	0.00238419	0.37241
2.92479	0.00286102	0.373363
2.92646	0.00238419	0.375271
2.92813	0.00238419	0.376701
2.92979	0.00286102	0.377655
2.93146	0.0038147	0.378132
2.93312	0.00476837	0.378132
2.93479	0.00476837	0.377178
2.93646	0.00524521	0.375748
2.93812	0.00476837	0.375748
2.93979	0.00429153	0.376225
2.94146	0.0038147	0.377655
2.94313	0.00476837	0.378132
2.94479	0.00572205	0.378609
2.94646	0.00524521	0.379562
2.94813	0.00429153	0.380039
2.94979	0.0038147	0.379562
2.95146	0.0038147	0.379562
2.95312	0.00286102	0.379086
2.95479	0.00286102	0.378132
2.95646	0.00286102	0.377178
2.95812	0.00333786	0.377178
2.95979	0.0038147	0.377655
2.96146	0.0038147	0.378132
2.96312	0.00333786	0.378609
2.96479	0.00286102	0.379086
2.96646	0.00238419	0.378132
2.96813	0.00143051	0.375271
2.96979	0	0.371933
2.97146	-0.0019073	0.369549
2.97313	-0.0023842	0.368118
2.97479	-0.0019073	0.367641
2.97646	-0.0014305	0.368118
2.97812	0.00047684	0.370502
2.97979	0.0038147	0.373363
2.98146	0.00667572	0.375271
2.98312	0.00810623	0.376701
2.98479	0.00762939	0.378132
2.98646	0.00762939	0.380516
2.98813	0.00762939	0.3829
2.98979	0.00619888	0.384808
2.99146	0.00429153	0.385761
2.99313	0.0038147	0.385761
2.99479	0.00429153	0.383854
2.99646	0.00524521	0.380993
2.99812	0.00572205	0.377178
2.99979	0.00667572	0.374317
3.00146	0.00810623	0.37241
3.00312	0.00953674	0.370979
3.00479	0.0100136	0.371456
3.00646	0.00905991	0.37241
3.00813	0.00762939	0.37384
3.00979	0.00572205	0.374317
3.01146	0.00333786	0.37384
3.01313	0.00143051	0.373363
3.01479	-0.0004768	0.372887
3.01646	-0.0019073	0.371933
3.01812	-0.0023842	0.371933
3.01979	-0.0023842	0.37241
3.02146	-0.0014305	0.374317
3.02312	-0.0004768	0.376701
3.02479	0.00095367	0.378132
3.02646	0.00333786	0.378609
3.02813	0.00572205	0.378132
3.02979	0.00762939	0.378132
3.03146	0.00762939	0.378132
3.03313	0.00619888	0.378609
3.03479	0.0038147	0.379562
3.03646	0.00095367	0.380993
3.03812	-0.0004768	0.38147
3.03979	-0.0009537	0.380993
3.04146	-0.0009537	0.380039
3.04312	0.00047684	0.379562
3.04479	0.00238419	0.379562
3.04646	0.00476837	0.380039
3.04813	0.00619888	0.38147
3.04979	0.00715256	0.383377
3.05146	0.00810623	0.383854
3.05313	0.00953674	0.383377
3.05479	0.0104904	0.380516
3.05646	0.0109672	0.377655
3.05812	0.0114441	0.375271
3.05979	0.0109672	0.37241
3.06146	0.0104904	0.370979
3.06312	0.00953674	0.370502
3.06479	0.00858307	0.371933
3.06646	0.00715256	0.37384
3.06813	0.00572205	0.376701
3.06979	0.00476837	0.378609
3.07146	0.0038147	0.380039
3.07313	0.0038147	0.380516
3.07479	0.00476837	0.380993
3.07646	0.00572205	0.38147
3.07812	0.00667572	0.3829
3.07979	0.00762939	0.383854
3.08146	0.00858307	0.385284
3.08312	0.00905991	0.385761
3.08479	0.00905991	0.386238
3.08646	0.00858307	0.386238
3.08812	0.00810623	0.386238
3.08979	0.00715256	0.385761
3.09146	0.00619888	0.385284
3.09313	0.00429153	0.385284
3.09479	0.00286102	0.384808
3.09646	0.00190735	0.383377
3.09813	0.00286102	0.38147
3.09979	0.00476837	0.379562
3.10146	0.00762939	0.379086
3.10312	0.0100136	0.379086
3.10479	0.0104904	0.379086
3.10646	0.0104904	0.380516
3.10812	0.00905991	0.381947
3.10979	0.00715256	0.3829
3.11146	0.00429153	0.383377
3.11313	0.00095367	0.3829
3.11479	0	0.381947
3.11646	0.00095367	0.380516
3.11813	0.00238419	0.379562
3.11979	0.0038147	0.379086
3.12146	0.00524521	0.379562
3.12312	0.00810623	0.380516
3.12479	0.0109672	0.38147
3.12646	0.0123978	0.380993
3.12812	0.0133514	0.380516
3.12979	0.0133514	0.379562
3.13146	0.0133514	0.378132
3.13313	0.0123978	0.376225
3.13479	0.0104904	0.374794
3.13646	0.00905991	0.374794
3.13813	0.00905991	0.375271
3.13979	0.0100136	0.376225
3.14146	0.0114441	0.378132
3.14312	0.0128746	0.380039
3.14479	0.0133514	0.380993
3.14646	0.0133514	0.381947
3.14812	0.0114441	0.383377
3.14979	0.00905991	0.384808
3.15146	0.00667572	0.384331
3.15313	0.00619888	0.383377
3.15479	0.00619888	0.382423
3.15646	0.00715256	0.38147
3.15813	0.00905991	0.380039
3.15979	0.0100136	0.378132
3.16146	0.0104904	0.377655
3.16312	0.00953674	0.377655
3.16479	0.00810623	0.377655
3.16646	0.00762939	0.377655
3.16812	0.00810623	0.378132
3.16979	0.00905991	0.379086
3.17146	0.0109672	0.379562
3.17313	0.0138283	0.380516
3.17479	0.0157356	0.38147
3.17646	0.0162125	0.381947
3.17813	0.0157356	0.381947
3.17979	0.0143051	0.382423
3.18146	0.0114441	0.3829
3.18312	0.00858307	0.383377
3.18479	0.00619888	0.383854
3.18646	0.00619888	0.384808
3.18812	0.00715256	0.385284
3.18979	0.00905991	0.385284
3.19146	0.0119209	0.385284
3.19313	0.014782	0.385761
3.19479	0.0171661	0.387192
3.19646	0.0185966	0.389099
3.19813	0.0185966	0.39053
3.19979	0.0181198	0.39053
3.20146	0.017643	0.389099
3.20312	0.0166893	0.386715
3.20479	0.0157356	0.384808
3.20646	0.0143051	0.383377
3.20812	0.0128746	0.382423
3.20979	0.0123978	0.381947
3.21146	0.0119209	0.382423
3.21312	0.0119209	0.3829
3.21479	0.0123978	0.3829
3.21646	0.0128746	0.381947
3.21813	0.0133514	0.382423
3.21979	0.0128746	0.383854
3.22146	0.0123978	0.384808
3.22313	0.0114441	0.384808
3.22479	0.0119209	0.384331
3.22646	0.0123978	0.3829
3.22812	0.0123978	0.379562
3.22979	0.0119209	0.376225
3.23146	0.0119209	0.374317
3.23312	0.0128746	0.374317
3.23479	0.0138283	0.374794
3.23646	0.0133514	0.376225
3.23813	0.0133514	0.378132
3.23979	0.0133514	0.379086
3.24146	0.0138283	0.379086
3.24313	0.0143051	0.378609
3.24479	0.0138283	0.378132
3.24646	0.0133514	0.377178
3.24812	0.0133514	0.376225
3.24979	0.0138283	0.375748
3.25146	0.0143051	0.377655
3.25312	0.0133514	0.380039
3.25479	0.0128746	0.381947
3.25646	0.0143051	0.383377
3.25813	0.0162125	0.384808
3.25979	0.0185966	0.386238
3.26146	0.0195503	0.385284
3.26313	0.0200272	0.383377
3.26479	0.0195503	0.380516
3.26646	0.0190735	0.379086
3.26812	0.0171661	0.379086
3.26979	0.014782	0.379086
3.27146	0.0133514	0.378609
3.27312	0.0123978	0.378132
3.27479	0.0119209	0.377178
3.27646	0.0119209	0.374794
3.27813	0.0123978	0.371456
3.27979	0.0128746	0.369549
3.28146	0.0128746	0.369549
3.28313	0.0133514	0.371933
3.28479	0.014782	0.374794
3.28646	0.0166893	0.378132
3.28812	0.0190735	0.380993
3.28979	0.0214577	0.382423
3.29146	0.0238419	0.3829
3.29312	0.0257492	0.383854
3.29479	0.0267029	0.384808
3.29646	0.026226	0.384331
3.29813	0.0247955	0.383854
3.29979	0.0224114	0.383854
3.30146	0.0200272	0.384331
3.30313	0.0181198	0.383854
3.30479	0.0166893	0.383377
3.30646	0.0152588	0.383854
3.30812	0.0138283	0.383854
3.30979	0.0119209	0.3829
3.31146	0.0100136	0.38147
3.31312	0.00905991	0.379562
3.31479	0.00953674	0.379086
3.31646	0.0114441	0.379086
3.31813	0.0133514	0.380039
3.31979	0.0157356	0.380516
3.32146	0.0185966	0.380516
3.32313	0.0200272	0.380516
3.32479	0.020504	0.379086
3.32646	0.0200272	0.377655
3.32812	0.020504	0.376701
3.32979	0.0214577	0.377178
3.33146	0.0214577	0.377655
[truncated: 7,001 more rows]
