# Supplementary material for: Structure, sequon recognition and mechanism of tryptophan C-mannosyltransferase
Source: Nat Chem Biol. 2023 Jan 5;19(5):575–84. doi: 10.1038/s41589-022-01219-9 (PMC10154233; doi:10.1038/s41589-022-01219-9)
Supplement: Source Data Extended Data Fig. 5 — Input data of graph. [file 41589_2022_1219_MOESM7_ESM.zip › Source_Data_Extended_Data_Figure_5/Extended_Data_Figure_5e_FSC_curves.xlsx]

## Sheet: Sheet1
/fsc
/@title	/@xaxis	/@yaxis	/coordinate/x	/coordinate/x/#agg	/coordinate/y	/coordinate/y/#agg
RELION masked-corrected FSC	Resolution (A-1)	Correlation Coefficient	0.001001	0.001001	1	1
RELION masked-corrected FSC	Resolution (A-1)	Correlation Coefficient	0.00378788	0.00378788	1	1
RELION masked-corrected FSC	Resolution (A-1)	Correlation Coefficient	0.00757576	0.00757576	0.999999	0.999999
RELION masked-corrected FSC	Resolution (A-1)	Correlation Coefficient	0.0113636	0.0113636	0.999998	0.999998
RELION masked-corrected FSC	Resolution (A-1)	Correlation Coefficient	0.0151515	0.0151515	0.999994	0.999994
RELION masked-corrected FSC	Resolution (A-1)	Correlation Coefficient	0.0189394	0.0189394	0.999979	0.999979
RELION masked-corrected FSC	Resolution (A-1)	Correlation Coefficient	0.0227273	0.0227273	0.999964	0.999964
RELION masked-corrected FSC	Resolution (A-1)	Correlation Coefficient	0.0265152	0.0265152	0.999947	0.999947
RELION masked-corrected FSC	Resolution (A-1)	Correlation Coefficient	0.030303	0.030303	0.999916	0.999916
RELION masked-corrected FSC	Resolution (A-1)	Correlation Coefficient	0.0340909	0.0340909	0.999884	0.999884
RELION masked-corrected FSC	Resolution (A-1)	Correlation Coefficient	0.0378788	0.0378788	0.999819	0.999819
RELION masked-corrected FSC	Resolution (A-1)	Correlation Coefficient	0.0416667	0.0416667	0.999677	0.999677
RELION masked-corrected FSC	Resolution (A-1)	Correlation Coefficient	0.0454545	0.0454545	0.999517	0.999517
RELION masked-corrected FSC	Resolution (A-1)	Correlation Coefficient	0.0492424	0.0492424	0.999385	0.999385
RELION masked-corrected FSC	Resolution (A-1)	Correlation Coefficient	0.0530303	0.0530303	0.999147	0.999147
RELION masked-corrected FSC	Resolution (A-1)	Correlation Coefficient	0.0568182	0.0568182	0.998755	0.998755
RELION masked-corrected FSC	Resolution (A-1)	Correlation Coefficient	0.0606061	0.0606061	0.998558	0.998558
RELION masked-corrected FSC	Resolution (A-1)	Correlation Coefficient	0.0643939	0.0643939	0.998369	0.998369
RELION masked-corrected FSC	Resolution (A-1)	Correlation Coefficient	0.0681818	0.0681818	0.998291	0.998291
RELION masked-corrected FSC	Resolution (A-1)	Correlation Coefficient	0.0719697	0.0719697	0.997881	0.997881
RELION masked-corrected FSC	Resolution (A-1)	Correlation Coefficient	0.0757576	0.0757576	0.997793	0.997793
RELION masked-corrected FSC	Resolution (A-1)	Correlation Coefficient	0.0795455	0.0795455	0.997667	0.997667
RELION masked-corrected FSC	Resolution (A-1)	Correlation Coefficient	0.0833333	0.0833333	0.997301	0.997301
RELION masked-corrected FSC	Resolution (A-1)	Correlation Coefficient	0.0871212	0.0871212	0.996874	0.996874
RELION masked-corrected FSC	Resolution (A-1)	Correlation Coefficient	0.0909091	0.0909091	0.996317	0.996317
RELION masked-corrected FSC	Resolution (A-1)	Correlation Coefficient	0.094697	0.094697	0.995848	0.995848
RELION masked-corrected FSC	Resolution (A-1)	Correlation Coefficient	0.0984848	0.0984848	0.995491	0.995491
RELION masked-corrected FSC	Resolution (A-1)	Correlation Coefficient	0.102273	0.102273	0.994971	0.994971
RELION masked-corrected FSC	Resolution (A-1)	Correlation Coefficient	0.106061	0.106061	0.994467	0.994467
RELION masked-corrected FSC	Resolution (A-1)	Correlation Coefficient	0.109848	0.109848	0.993439	0.993439
RELION masked-corrected FSC	Resolution (A-1)	Correlation Coefficient	0.113636	0.113636	0.991652	0.991652
RELION masked-corrected FSC	Resolution (A-1)	Correlation Coefficient	0.117424	0.117424	0.989336	0.989336
RELION masked-corrected FSC	Resolution (A-1)	Correlation Coefficient	0.121212	0.121212	0.986967	0.986967
RELION masked-corrected FSC	Resolution (A-1)	Correlation Coefficient	0.125	0.125	0.984655	0.984655
RELION masked-corrected FSC	Resolution (A-1)	Correlation Coefficient	0.128788	0.128788	0.981462	0.981462
RELION masked-corrected FSC	Resolution (A-1)	Correlation Coefficient	0.132576	0.132576	0.977931	0.977931
RELION masked-corrected FSC	Resolution (A-1)	Correlation Coefficient	0.136364	0.136364	0.97423	0.97423
RELION masked-corrected FSC	Resolution (A-1)	Correlation Coefficient	0.140152	0.140152	0.970369	0.970369
RELION masked-corrected FSC	Resolution (A-1)	Correlation Coefficient	0.143939	0.143939	0.966429	0.966429
RELION masked-corrected FSC	Resolution (A-1)	Correlation Coefficient	0.147727	0.147727	0.962151	0.962151
RELION masked-corrected FSC	Resolution (A-1)	Correlation Coefficient	0.151515	0.151515	0.957428	0.957428
RELION masked-corrected FSC	Resolution (A-1)	Correlation Coefficient	0.155303	0.155303	0.953958	0.953958
RELION masked-corrected FSC	Resolution (A-1)	Correlation Coefficient	0.159091	0.159091	0.950836	0.950836
RELION masked-corrected FSC	Resolution (A-1)	Correlation Coefficient	0.162879	0.162879	0.949105	0.949105
RELION masked-corrected FSC	Resolution (A-1)	Correlation Coefficient	0.166667	0.166667	0.94784	0.94784
RELION masked-corrected FSC	Resolution (A-1)	Correlation Coefficient	0.170455	0.170455	0.946143	0.946143
RELION masked-corrected FSC	Resolution (A-1)	Correlation Coefficient	0.174242	0.174242	0.947066	0.947066
RELION masked-corrected FSC	Resolution (A-1)	Correlation Coefficient	0.17803	0.17803	0.947817	0.947817
RELION masked-corrected FSC	Resolution (A-1)	Correlation Coefficient	0.181818	0.181818	0.949097	0.949097
RELION masked-corrected FSC	Resolution (A-1)	Correlation Coefficient	0.185606	0.185606	0.95224	0.95224
RELION masked-corrected FSC	Resolution (A-1)	Correlation Coefficient	0.189394	0.189394	0.955858	0.955858
RELION masked-corrected FSC	Resolution (A-1)	Correlation Coefficient	0.193182	0.193182	0.956949	0.956949
RELION masked-corrected FSC	Resolution (A-1)	Correlation Coefficient	0.19697	0.19697	0.9576	0.9576
RELION masked-corrected FSC	Resolution (A-1)	Correlation Coefficient	0.200758	0.200758	0.957001	0.957001
RELION masked-corrected FSC	Resolution (A-1)	Correlation Coefficient	0.204545	0.204545	0.955965	0.955965
RELION masked-corrected FSC	Resolution (A-1)	Correlation Coefficient	0.208333	0.208333	0.953804	0.953804
RELION masked-corrected FSC	Resolution (A-1)	Correlation Coefficient	0.212121	0.212121	0.949613	0.949613
RELION masked-corrected FSC	Resolution (A-1)	Correlation Coefficient	0.215909	0.215909	0.947155	0.947155
RELION masked-corrected FSC	Resolution (A-1)	Correlation Coefficient	0.219697	0.219697	0.943862	0.943862
RELION masked-corrected FSC	Resolution (A-1)	Correlation Coefficient	0.223485	0.223485	0.941349	0.941349
RELION masked-corrected FSC	Resolution (A-1)	Correlation Coefficient	0.227273	0.227273	0.939035	0.939035
RELION masked-corrected FSC	Resolution (A-1)	Correlation Coefficient	0.231061	0.231061	0.93586	0.93586
RELION masked-corrected FSC	Resolution (A-1)	Correlation Coefficient	0.234848	0.234848	0.930137	0.930137
RELION masked-corrected FSC	Resolution (A-1)	Correlation Coefficient	0.238636	0.238636	0.924262	0.924262
RELION masked-corrected FSC	Resolution (A-1)	Correlation Coefficient	0.242424	0.242424	0.916434	0.916434
RELION masked-corrected FSC	Resolution (A-1)	Correlation Coefficient	0.246212	0.246212	0.907869	0.907869
RELION masked-corrected FSC	Resolution (A-1)	Correlation Coefficient	0.25	0.25	0.775222	0.775222
RELION masked-corrected FSC	Resolution (A-1)	Correlation Coefficient	0.253788	0.253788	0.816142	0.816142
RELION masked-corrected FSC	Resolution (A-1)	Correlation Coefficient	0.257576	0.257576	0.791554	0.791554
RELION masked-corrected FSC	Resolution (A-1)	Correlation Coefficient	0.261364	0.261364	0.77968	0.77968
RELION masked-corrected FSC	Resolution (A-1)	Correlation Coefficient	0.265152	0.265152	0.769843	0.769843
RELION masked-corrected FSC	Resolution (A-1)	Correlation Coefficient	0.268939	0.268939	0.761995	0.761995
RELION masked-corrected FSC	Resolution (A-1)	Correlation Coefficient	0.272727	0.272727	0.743296	0.743296
RELION masked-corrected FSC	Resolution (A-1)	Correlation Coefficient	0.276515	0.276515	0.730334	0.730334
RELION masked-corrected FSC	Resolution (A-1)	Correlation Coefficient	0.280303	0.280303	0.724567	0.724567
RELION masked-corrected FSC	Resolution (A-1)	Correlation Coefficient	0.284091	0.284091	0.71398	0.71398
RELION masked-corrected FSC	Resolution (A-1)	Correlation Coefficient	0.287879	0.287879	0.682379	0.682379
RELION masked-corrected FSC	Resolution (A-1)	Correlation Coefficient	0.291667	0.291667	0.665815	0.665815
RELION masked-corrected FSC	Resolution (A-1)	Correlation Coefficient	0.295455	0.295455	0.642568	0.642568
RELION masked-corrected FSC	Resolution (A-1)	Correlation Coefficient	0.299242	0.299242	0.614444	0.614444
RELION masked-corrected FSC	Resolution (A-1)	Correlation Coefficient	0.30303	0.30303	0.564374	0.564374
RELION masked-corrected FSC	Resolution (A-1)	Correlation Coefficient	0.306818	0.306818	0.524731	0.524731
RELION masked-corrected FSC	Resolution (A-1)	Correlation Coefficient	0.310606	0.310606	0.486097	0.486097
RELION masked-corrected FSC	Resolution (A-1)	Correlation Coefficient	0.314394	0.314394	0.43884	0.43884
RELION masked-corrected FSC	Resolution (A-1)	Correlation Coefficient	0.318182	0.318182	0.413472	0.413472
RELION masked-corrected FSC	Resolution (A-1)	Correlation Coefficient	0.32197	0.32197	0.388005	0.388005
RELION masked-corrected FSC	Resolution (A-1)	Correlation Coefficient	0.325758	0.325758	0.349361	0.349361
RELION masked-corrected FSC	Resolution (A-1)	Correlation Coefficient	0.329545	0.329545	0.318558	0.318558
RELION masked-corrected FSC	Resolution (A-1)	Correlation Coefficient	0.333333	0.333333	0.308564	0.308564
RELION masked-corrected FSC	Resolution (A-1)	Correlation Coefficient	0.337121	0.337121	0.302669	0.302669
RELION masked-corrected FSC	Resolution (A-1)	Correlation Coefficient	0.340909	0.340909	0.280082	0.280082
RELION masked-corrected FSC	Resolution (A-1)	Correlation Coefficient	0.344697	0.344697	0.255909	0.255909
RELION masked-corrected FSC	Resolution (A-1)	Correlation Coefficient	0.348485	0.348485	0.224547	0.224547
RELION masked-corrected FSC	Resolution (A-1)	Correlation Coefficient	0.352273	0.352273	0.196071	0.196071
RELION masked-corrected FSC	Resolution (A-1)	Correlation Coefficient	0.356061	0.356061	0.177255	0.177255
RELION masked-corrected FSC	Resolution (A-1)	Correlation Coefficient	0.359848	0.359848	0.159613	0.159613
RELION masked-corrected FSC	Resolution (A-1)	Correlation Coefficient	0.363636	0.363636	0.151819	0.151819
RELION masked-corrected FSC	Resolution (A-1)	Correlation Coefficient	0.367424	0.367424	0.147933	0.147933
RELION masked-corrected FSC	Resolution (A-1)	Correlation Coefficient	0.371212	0.371212	0.141633	0.141633
RELION masked-corrected FSC	Resolution (A-1)	Correlation Coefficient	0.375	0.375	0.102903	0.102903
RELION masked-corrected FSC	Resolution (A-1)	Correlation Coefficient	0.378788	0.378788	0.0680981	0.0680981
RELION masked-corrected FSC	Resolution (A-1)	Correlation Coefficient	0.382576	0.382576	0.0630998	0.0630998
RELION masked-corrected FSC	Resolution (A-1)	Correlation Coefficient	0.386364	0.386364	0.0734191	0.0734191
RELION masked-corrected FSC	Resolution (A-1)	Correlation Coefficient	0.390151	0.390151	0.0658674	0.0658674
RELION masked-corrected FSC	Resolution (A-1)	Correlation Coefficient	0.393939	0.393939	0.0709592	0.0709592
RELION masked-corrected FSC	Resolution (A-1)	Correlation Coefficient	0.397727	0.397727	0.0689067	0.0689067
RELION masked-corrected FSC	Resolution (A-1)	Correlation Coefficient	0.401515	0.401515	0.0593188	0.0593188
RELION masked-corrected FSC	Resolution (A-1)	Correlation Coefficient	0.405303	0.405303	0.0512176	0.0512176
RELION masked-corrected FSC	Resolution (A-1)	Correlation Coefficient	0.409091	0.409091	0.0333273	0.0333273
RELION masked-corrected FSC	Resolution (A-1)	Correlation Coefficient	0.412879	0.412879	0.0198492	0.0198492
RELION masked-corrected FSC	Resolution (A-1)	Correlation Coefficient	0.416667	0.416667	0.0264534	0.0264534
RELION masked-corrected FSC	Resolution (A-1)	Correlation Coefficient	0.420455	0.420455	0.0162676	0.0162676
RELION masked-corrected FSC	Resolution (A-1)	Correlation Coefficient	0.424242	0.424242	0.0102466	0.0102466
RELION masked-corrected FSC	Resolution (A-1)	Correlation Coefficient	0.42803	0.42803	0.00826928	0.00826928
RELION masked-corrected FSC	Resolution (A-1)	Correlation Coefficient	0.431818	0.431818	0.0158233	0.0158233
RELION masked-corrected FSC	Resolution (A-1)	Correlation Coefficient	0.435606	0.435606	0.0110639	0.0110639
RELION masked-corrected FSC	Resolution (A-1)	Correlation Coefficient	0.439394	0.439394	0.00120337	0.00120337
RELION masked-corrected FSC	Resolution (A-1)	Correlation Coefficient	0.443182	0.443182	-0.0126643	-0.0126643
RELION masked-corrected FSC	Resolution (A-1)	Correlation Coefficient	0.44697	0.44697	-0.00711975	-0.00711975
RELION masked-corrected FSC	Resolution (A-1)	Correlation Coefficient	0.450758	0.450758	0.0132918	0.0132918
RELION masked-corrected FSC	Resolution (A-1)	Correlation Coefficient	0.454545	0.454545	0.0128614	0.0128614
RELION masked-corrected FSC	Resolution (A-1)	Correlation Coefficient	0.458333	0.458333	0.0107928	0.0107928
RELION masked-corrected FSC	Resolution (A-1)	Correlation Coefficient	0.462121	0.462121	0.0165527	0.0165527
RELION masked-corrected FSC	Resolution (A-1)	Correlation Coefficient	0.465909	0.465909	0.0146543	0.0146543
RELION masked-corrected FSC	Resolution (A-1)	Correlation Coefficient	0.469697	0.469697	0.00758617	0.00758617
RELION masked-corrected FSC	Resolution (A-1)	Correlation Coefficient	0.473485	0.473485	-0.00169249	-0.00169249
RELION masked-corrected FSC	Resolution (A-1)	Correlation Coefficient	0.477273	0.477273	-0.00713599	-0.00713599
RELION masked-corrected FSC	Resolution (A-1)	Correlation Coefficient	0.481061	0.481061	0.0133745	0.0133745
RELION masked-corrected FSC	Resolution (A-1)	Correlation Coefficient	0.484848	0.484848	0.0241632	0.0241632
RELION masked-corrected FSC	Resolution (A-1)	Correlation Coefficient	0.488636	0.488636	0.0211414	0.0211414
RELION masked-corrected FSC	Resolution (A-1)	Correlation Coefficient	0.492424	0.492424	0.0159132	0.0159132
RELION masked-corrected FSC	Resolution (A-1)	Correlation Coefficient	0.496212	0.496212	0.02409	0.02409
RELION masked-corrected FSC	Resolution (A-1)	Correlation Coefficient	0.5	0.5	0.00345569	0.00345569
RELION masked-corrected FSC	Resolution (A-1)	Correlation Coefficient	0.503788	0.503788	0.00433849	0.00433849
RELION masked-corrected FSC	Resolution (A-1)	Correlation Coefficient	0.507576	0.507576	0.0063927	0.0063927
RELION masked-corrected FSC	Resolution (A-1)	Correlation Coefficient	0.511364	0.511364	-0.015359	-0.015359
RELION masked-corrected FSC	Resolution (A-1)	Correlation Coefficient	0.515151	0.515151	-0.00138872	-0.00138872
RELION masked-corrected FSC	Resolution (A-1)	Correlation Coefficient	0.518939	0.518939	-0.000704773	-0.000704773
RELION masked-corrected FSC	Resolution (A-1)	Correlation Coefficient	0.522727	0.522727	-0.0022375	-0.0022375
RELION masked-corrected FSC	Resolution (A-1)	Correlation Coefficient	0.526515	0.526515	0.00415134	0.00415134
RELION masked-corrected FSC	Resolution (A-1)	Correlation Coefficient	0.530303	0.530303	0.00905319	0.00905319
RELION masked-corrected FSC	Resolution (A-1)	Correlation Coefficient	0.534091	0.534091	0.00792139	0.00792139
RELION masked-corrected FSC	Resolution (A-1)	Correlation Coefficient	0.537879	0.537879	0.0155388	0.0155388
RELION masked-corrected FSC	Resolution (A-1)	Correlation Coefficient	0.541667	0.541667	0.00897421	0.00897421
RELION masked-corrected FSC	Resolution (A-1)	Correlation Coefficient	0.545455	0.545455	0.00295758	0.00295758
RELION masked-corrected FSC	Resolution (A-1)	Correlation Coefficient	0.549242	0.549242	-0.00377706	-0.00377706
RELION masked-corrected FSC	Resolution (A-1)	Correlation Coefficient	0.55303	0.55303	-0.0120492	-0.0120492
RELION masked-corrected FSC	Resolution (A-1)	Correlation Coefficient	0.556818	0.556818	-0.0171953	-0.0171953
RELION masked-corrected FSC	Resolution (A-1)	Correlation Coefficient	0.560606	0.560606	-0.00272475	-0.00272475
RELION masked-corrected FSC	Resolution (A-1)	Correlation Coefficient	0.564394	0.564394	0.00380523	0.00380523
RELION masked-corrected FSC	Resolution (A-1)	Correlation Coefficient	0.568182	0.568182	-0.00407009	-0.00407009
RELION masked-corrected FSC	Resolution (A-1)	Correlation Coefficient	0.57197	0.57197	0.000599387	0.000599387
RELION masked-corrected FSC	Resolution (A-1)	Correlation Coefficient	0.575758	0.575758	0.00366717	0.00366717
RELION masked-corrected FSC	Resolution (A-1)	Correlation Coefficient	0.579545	0.579545	-0.00631845	-0.00631845
RELION masked-corrected FSC	Resolution (A-1)	Correlation Coefficient	0.583333	0.583333	-0.00846516	-0.00846516
RELION masked-corrected FSC	Resolution (A-1)	Correlation Coefficient	0.587121	0.587121	-0.00277113	-0.00277113
RELION masked-corrected FSC	Resolution (A-1)	Correlation Coefficient	0.590909	0.590909	-0.00190224	-0.00190224
RELION masked-corrected FSC	Resolution (A-1)	Correlation Coefficient	0.594697	0.594697	0.0100438	0.0100438
RELION masked-corrected FSC	Resolution (A-1)	Correlation Coefficient	0.598485	0.598485	0.00781699	0.00781699
RELION masked-corrected FSC	Resolution (A-1)	Correlation Coefficient	0.602273	0.602273	-0.00539098	-0.00539098
RELION masked-corrected FSC	Resolution (A-1)	Correlation Coefficient	0.606061	0.606061	-0.00101953	-0.00101953
RELION masked-corrected FSC	Resolution (A-1)	Correlation Coefficient	0.609848	0.609848	-0.00202864	-0.00202864
RELION masked-corrected FSC	Resolution (A-1)	Correlation Coefficient	0.613636	0.613636	0.00152195	0.00152195
RELION masked-corrected FSC	Resolution (A-1)	Correlation Coefficient	0.617424	0.617424	0.00515435	0.00515435
RELION masked-corrected FSC	Resolution (A-1)	Correlation Coefficient	0.621212	0.621212	0.0072394	0.0072394
RELION masked-corrected FSC	Resolution (A-1)	Correlation Coefficient	0.625	0.625	0.0077597	0.0077597
RELION masked-corrected FSC	Resolution (A-1)	Correlation Coefficient	0.628788	0.628788	0.00287556	0.00287556
RELION masked-corrected FSC	Resolution (A-1)	Correlation Coefficient	0.632576	0.632576	0.00561713	0.00561713
RELION masked-corrected FSC	Resolution (A-1)	Correlation Coefficient	0.636364	0.636364	-0.00279626	-0.00279626
RELION masked-corrected FSC	Resolution (A-1)	Correlation Coefficient	0.640151	0.640151	-0.00846755	-0.00846755
RELION masked-corrected FSC	Resolution (A-1)	Correlation Coefficient	0.643939	0.643939	-0.0010748	-0.0010748
RELION masked-corrected FSC	Resolution (A-1)	Correlation Coefficient	0.647727	0.647727	0.000732836	0.000732836
RELION masked-corrected FSC	Resolution (A-1)	Correlation Coefficient	0.651515	0.651515	0.00473015	0.00473015
RELION masked-corrected FSC	Resolution (A-1)	Correlation Coefficient	0.655303	0.655303	0.00197157	0.00197157
RELION masked-corrected FSC	Resolution (A-1)	Correlation Coefficient	0.659091	0.659091	0.000632027	0.000632027
RELION masked-corrected FSC	Resolution (A-1)	Correlation Coefficient	0.662879	0.662879	-0.00767369	-0.00767369
RELION masked-corrected FSC	Resolution (A-1)	Correlation Coefficient	0.666667	0.666667	-0.00940914	-0.00940914
RELION masked-corrected FSC	Resolution (A-1)	Correlation Coefficient	0.670455	0.670455	-0.00185607	-0.00185607
RELION masked-corrected FSC	Resolution (A-1)	Correlation Coefficient	0.674242	0.674242	0.00629756	0.00629756
RELION masked-corrected FSC	Resolution (A-1)	Correlation Coefficient	0.67803	0.67803	0.0114567	0.0114567
RELION masked-corrected FSC	Resolution (A-1)	Correlation Coefficient	0.681818	0.681818	0.00835117	0.00835117
RELION masked-corrected FSC	Resolution (A-1)	Correlation Coefficient	0.685606	0.685606	0.00554179	0.00554179
RELION masked-corrected FSC	Resolution (A-1)	Correlation Coefficient	0.689394	0.689394	-0.00775683	-0.00775683
RELION masked-corrected FSC	Resolution (A-1)	Correlation Coefficient	0.693182	0.693182	-0.0160675	-0.0160675
RELION masked-corrected FSC	Resolution (A-1)	Correlation Coefficient	0.69697	0.69697	-0.0218451	-0.0218451
RELION masked-corrected FSC	Resolution (A-1)	Correlation Coefficient	0.700758	0.700758	-0.0167619	-0.0167619
RELION masked-corrected FSC	Resolution (A-1)	Correlation Coefficient	0.704545	0.704545	-0.0067586	-0.0067586
RELION masked-corrected FSC	Resolution (A-1)	Correlation Coefficient	0.708333	0.708333	-0.0175702	-0.0175702
RELION masked-corrected FSC	Resolution (A-1)	Correlation Coefficient	0.712121	0.712121	-0.0128814	-0.0128814
RELION masked-corrected FSC	Resolution (A-1)	Correlation Coefficient	0.715909	0.715909	-0.00321732	-0.00321732
RELION masked-corrected FSC	Resolution (A-1)	Correlation Coefficient	0.719697	0.719697	0.00664085	0.00664085
RELION masked-corrected FSC	Resolution (A-1)	Correlation Coefficient	0.723485	0.723485	0.00530535	0.00530535
RELION masked-corrected FSC	Resolution (A-1)	Correlation Coefficient	0.727273	0.727273	-0.000574791	-0.000574791
RELION masked-corrected FSC	Resolution (A-1)	Correlation Coefficient	0.731061	0.731061	0.00345134	0.00345134
RELION masked-corrected FSC	Resolution (A-1)	Correlation Coefficient	0.734848	0.734848	0.00465296	0.00465296
RELION masked-corrected FSC	Resolution (A-1)	Correlation Coefficient	0.738636	0.738636	0.00331273	0.00331273
RELION masked-corrected FSC	Resolution (A-1)	Correlation Coefficient	0.742424	0.742424	0.00678804	0.00678804
RELION masked-corrected FSC	Resolution (A-1)	Correlation Coefficient	0.746212	0.746212	0.00503708	0.00503708
RELION masked-corrected FSC	Resolution (A-1)	Correlation Coefficient	0.75	0.75	0.00464164	0.00464164
RELION masked-corrected FSC	Resolution (A-1)	Correlation Coefficient	0.753788	0.753788	0.00594275	0.00594275
RELION masked-corrected FSC	Resolution (A-1)	Correlation Coefficient	0.757576	0.757576	-0.00107897	-0.00107897
